# Supplementary material for: Selective oxidation of silanes into silanols with water using [MnBr(CO)5] as a precatalyst
Source: Chem Sci. 2022 Dec 1;14(1):54–60. doi: 10.1039/d2sc05959b (PMC9769106; doi:10.1039/d2sc05959b)
Supplement: SC-014-D2SC05959B-s002 [file SC-014-D2SC05959B-s002.cif]

# Electronic Supplementary Material (ESI) for Chemical Science.
# This journal is © The Royal Society of Chemistry 2022

####################################################################### 
# 
# This file contains crystal structure data downloaded from the 
# Cambridge Structural Database (CSD) hosted by the Cambridge 
# Crystallographic Data Centre (CCDC).
# 
# Full information about CCDC data access policies and citation 
# guidelines are available at http://www.ccdc.cam.ac.uk/access/V1 
# 
# Audit and citation data items may have been added by the CCDC. 
# Please retain this information to preserve the provenance of 
# this file and to allow appropriate attribution of the data. 
# 
#######################################################################

data_CEC0111
_database_code_depnum_ccdc_archive 'CCDC 2190208'
loop_
_audit_author_name
_audit_author_address
'Thomas Weyhermueller'
;Max Planck Institute for Chemical Energy Conversion
Germany
;
_audit_update_record             
;
2022-07-14 deposited with the CCDC.	2022-11-30 downloaded from the CCDC.
;

_audit_creation_method           SHELXL-2018/3
_shelx_SHELXL_version_number     2018/3
_chemical_name_systematic        ?
_chemical_name_common            ?
_chemical_melting_point          ?
_chemical_formula_moiety         'C16 H36 Mn O6, 2(C6 Br3 Mn2 O6), 4(C4 H8 O)'
_chemical_formula_sum            'C44 H68 Br6 Mn5 O22'
_chemical_formula_weight         1703.14

loop_
_atom_type_symbol
_atom_type_description
_atom_type_scat_dispersion_real
_atom_type_scat_dispersion_imag
_atom_type_scat_source
C C 0.0033 0.0016 'International Tables Vol C Tables 4.2.6.8 and 6.1.1.4'
H H 0.0000 0.0000 'International Tables Vol C Tables 4.2.6.8 and 6.1.1.4'
O O 0.0106 0.0060 'International Tables Vol C Tables 4.2.6.8 and 6.1.1.4'
Mn Mn 0.3368 0.7283 'International Tables Vol C Tables 4.2.6.8 and 6.1.1.4'
Br Br -0.2901 2.4595 'International Tables Vol C Tables 4.2.6.8 and 6.1.1.4'

_space_group_crystal_system      triclinic
_space_group_IT_number           2
_space_group_name_H-M_alt        'P -1'
_space_group_name_Hall           '-P 1'

_shelx_space_group_comment       
;
The symmetry employed for this shelxl refinement is uniquely defined
by the following loop, which should always be used as a source of
symmetry information in preference to the above space-group names.
They are only intended as comments.
;

loop_
_space_group_symop_operation_xyz
'x, y, z'
'-x, -y, -z'

_cell_length_a                   10.9650(7)
_cell_length_b                   11.6978(7)
_cell_length_c                   13.6443(9)
_cell_angle_alpha                111.740(3)
_cell_angle_beta                 101.903(3)
_cell_angle_gamma                90.098(3)
_cell_volume                     1584.79(18)
_cell_formula_units_Z            1
_cell_measurement_temperature    100(2)
_cell_measurement_reflns_used    9934
_cell_measurement_theta_min      2.560
_cell_measurement_theta_max      33.029

_exptl_crystal_description       block
_exptl_crystal_colour            'clear yellow'
_exptl_crystal_density_meas      ?
_exptl_crystal_density_method    ?
_exptl_crystal_density_diffrn    1.785
_exptl_crystal_F_000             843
_exptl_transmission_factor_min   ?
_exptl_transmission_factor_max   ?
_exptl_crystal_size_max          0.130
_exptl_crystal_size_mid          0.100
_exptl_crystal_size_min          0.080
_exptl_absorpt_coefficient_mu    4.819
_shelx_estimated_absorpt_T_min   0.573
_shelx_estimated_absorpt_T_max   0.699
_exptl_absorpt_correction_type   Multi-SCan
_exptl_absorpt_correction_T_min  0.4653
_exptl_absorpt_correction_T_max  0.5735
_exptl_absorpt_process_details   
;
SADABS-2016/2 - Bruker AXS area detector scaling and absorption correction
;
_diffrn_ambient_temperature      100(2)

_diffrn_source                   'microfocus sealed tube'
_diffrn_source_type              'INCOATEC I\mS DIAMOND'
_diffrn_source_power             0.07
_diffrn_source_current           1.4
_diffrn_source_voltage           50

_diffrn_radiation_probe          ?
_diffrn_radiation_type           'Mo K\a'
_diffrn_radiation_wavelength     0.71073
_diffrn_radiation_monochromator  'multilayer mirror'

_diffrn_measurement_device       'KAPPA diffractometer'
_diffrn_measurement_device_type  'Bruker D8 VENTURE'
_diffrn_measurement_method       '\w and \f scans'

_diffrn_detector_area_resol_mean 7.3910

_diffrn_reflns_number            71687
_diffrn_reflns_av_unetI/netI     0.0524
_diffrn_reflns_av_R_equivalents  0.0825
_diffrn_reflns_limit_h_min       -15
_diffrn_reflns_limit_h_max       15
_diffrn_reflns_limit_k_min       -16
_diffrn_reflns_limit_k_max       16
_diffrn_reflns_limit_l_min       -19
_diffrn_reflns_limit_l_max       19
_diffrn_reflns_theta_min         1.881
_diffrn_reflns_theta_max         29.998
_diffrn_reflns_theta_full        25.242
_diffrn_measured_fraction_theta_max 1.000
_diffrn_measured_fraction_theta_full 0.999
_diffrn_reflns_Laue_measured_fraction_max 1.000
_diffrn_reflns_Laue_measured_fraction_full 0.999
_diffrn_reflns_point_group_measured_fraction_max 1.000
_diffrn_reflns_point_group_measured_fraction_full 0.999
_reflns_number_total             9245
_reflns_number_gt                7237
_reflns_threshold_expression     'I > 2\s(I)'
_reflns_Friedel_coverage         0.000
_reflns_Friedel_fraction_max     .
_reflns_Friedel_fraction_full    .

_reflns_special_details          
;
 Reflections were merged by SHELXL according to the crystal
 class for the calculation of statistics and refinement.
 
 _reflns_Friedel_fraction is defined as the number of unique
 Friedel pairs measured divided by the number that would be
 possible theoretically, ignoring centric projections and
 systematic absences.
;

_computing_data_collection       'Bruker Instrument Service V6.2.14'
_computing_cell_refinement       'APEX3 v2019.11-0 (Bruker AXS)'
_computing_data_reduction        'SAINT V8.40B (Bruker Nano, Inc., 2019)'
_computing_structure_solution    'SHELXT 2018/2 (Sheldrick, 2018)'
_computing_structure_refinement  'SHELXL-2018/3 (Sheldrick, 2018)'
_computing_molecular_graphics    ?
_computing_publication_material  ?
_refine_special_details          ?
_refine_ls_structure_factor_coef Fsqd
_refine_ls_matrix_type           full
_refine_ls_weighting_scheme      calc
_refine_ls_weighting_details     
'w=1/[\s^2^(Fo^2^)+(0.0822P)^2^+0.8353P] where P=(Fo^2^+2Fc^2^)/3'
_atom_sites_solution_primary     direct
_atom_sites_solution_secondary   difmap
_atom_sites_solution_hydrogens   mixed
_refine_ls_hydrogen_treatment    mixed
_refine_ls_extinction_method     none
_refine_ls_extinction_coef       .
_refine_ls_number_reflns         9245
_refine_ls_number_parameters     355
_refine_ls_number_restraints     2
_refine_ls_R_factor_all          0.0647
_refine_ls_R_factor_gt           0.0477
_refine_ls_wR_factor_ref         0.1428
_refine_ls_wR_factor_gt          0.1272
_refine_ls_goodness_of_fit_ref   1.092
_refine_ls_restrained_S_all      1.092
_refine_ls_shift/su_max          0.001
_refine_ls_shift/su_mean         0.000

loop_
_atom_site_label
_atom_site_type_symbol
_atom_site_fract_x
_atom_site_fract_y
_atom_site_fract_z
_atom_site_U_iso_or_equiv
_atom_site_adp_type
_atom_site_occupancy
_atom_site_site_symmetry_order
_atom_site_calc_flag
_atom_site_refinement_flags_posn
_atom_site_refinement_flags_adp
_atom_site_refinement_flags_occupancy
_atom_site_disorder_assembly
_atom_site_disorder_group
Br1 Br 0.99218(3) 0.84603(3) 0.81993(3) 0.03164(10) Uani 1 1 d . . . . .
Br2 Br 0.79352(3) 0.87865(3) 0.60419(3) 0.03011(10) Uani 1 1 d . . . . .
Br3 Br 0.70071(3) 0.68665(3) 0.71342(3) 0.02779(10) Uani 1 1 d . . . . .
Mn1 Mn 0.88924(5) 0.69263(5) 0.63372(4) 0.02677(12) Uani 1 1 d . . . . .
Mn2 Mn 0.77405(5) 0.91506(5) 0.79535(4) 0.02620(12) Uani 1 1 d . . . . .
Mn3 Mn 0.500000 0.500000 0.000000 0.02467(15) Uani 1 2 d S . P . .
O2 O 0.7583(3) 0.5169(3) 0.4210(2) 0.0441(7) Uani 1 1 d . . . . .
O4 O 1.1086(3) 0.7211(3) 0.5493(3) 0.0486(8) Uani 1 1 d . . . . .
O6 O 0.9957(3) 0.4900(3) 0.6914(3) 0.0496(8) Uani 1 1 d . . . . .
O8 O 0.5190(3) 0.9899(3) 0.7578(3) 0.0443(7) Uani 1 1 d . . . . .
O10 O 0.7589(3) 0.9328(3) 1.0128(2) 0.0411(6) Uani 1 1 d . . . . .
O12 O 0.8741(3) 1.1742(3) 0.8819(3) 0.0459(7) Uani 1 1 d . . . . .
O20 O 0.5336(3) 0.6431(2) 0.1569(2) 0.0335(6) Uani 1 1 d D . . . .
H20A H 0.596(3) 0.691(4) 0.172(4) 0.050 Uiso 1 1 d D U . . .
H20B H 0.500(5) 0.650(5) 0.208(3) 0.050 Uiso 1 1 d D U . . .
O21 O 0.5701(2) 0.3616(2) 0.0674(2) 0.0305(5) Uani 1 1 d . . . . .
O31 O 0.3098(2) 0.4640(2) 0.0122(2) 0.0316(5) Uani 1 1 d . . . . .
O41 O 0.7454(3) 0.7875(3) 0.2446(3) 0.0569(10) Uani 1 1 d . . . . .
O51 O 0.4124(3) 0.6794(3) 0.3148(2) 0.0454(7) Uani 1 1 d . . . . .
C1 C 0.8070(4) 0.5859(3) 0.5024(3) 0.0334(8) Uani 1 1 d . . . . .
C3 C 1.0224(4) 0.7107(4) 0.5821(3) 0.0362(8) Uani 1 1 d . . . . .
C5 C 0.9537(4) 0.5681(4) 0.6689(3) 0.0356(8) Uani 1 1 d . . . . .
C7 C 0.6173(4) 0.9586(3) 0.7705(3) 0.0335(8) Uani 1 1 d . . . . .
C9 C 0.7658(3) 0.9259(3) 0.9290(3) 0.0315(7) Uani 1 1 d . . . . .
C11 C 0.8356(4) 1.0735(3) 0.8477(3) 0.0337(8) Uani 1 1 d . . . . .
C22 C 0.5615(4) 0.2278(3) 0.0123(3) 0.0378(8) Uani 1 1 d . . . . .
H22A H 0.630326 0.202104 -0.025978 0.045 Uiso 1 1 calc R U . . .
H22B H 0.480562 0.197280 -0.040700 0.045 Uiso 1 1 calc R U . . .
C23 C 0.5718(4) 0.1794(4) 0.1018(4) 0.0406(9) Uani 1 1 d . . . . .
H23A H 0.489871 0.174286 0.120358 0.049 Uiso 1 1 calc R U . . .
H23B H 0.604280 0.096798 0.081247 0.049 Uiso 1 1 calc R U . . .
C24 C 0.6630(4) 0.2743(4) 0.1943(4) 0.0435(10) Uani 1 1 d . . . . .
H24A H 0.750419 0.258775 0.188403 0.052 Uiso 1 1 calc R U . . .
H24B H 0.652117 0.275072 0.264827 0.052 Uiso 1 1 calc R U . . .
C25 C 0.6286(4) 0.3943(4) 0.1811(3) 0.0397(9) Uani 1 1 d . . . . .
H25A H 0.569866 0.434751 0.227092 0.048 Uiso 1 1 calc R U . . .
H25B H 0.704372 0.451725 0.202119 0.048 Uiso 1 1 calc R U . . .
C32 C 0.2274(4) 0.5598(4) 0.0491(3) 0.0347(8) Uani 1 1 d . . . . .
H32A H 0.172552 0.572032 -0.012967 0.042 Uiso 1 1 calc R U . . .
H32B H 0.276163 0.638961 0.097553 0.042 Uiso 1 1 calc R U . . .
C33 C 0.1508(4) 0.5133(4) 0.1097(4) 0.0401(9) Uani 1 1 d . . . . .
H33A H 0.195704 0.533440 0.185644 0.048 Uiso 1 1 calc R U . . .
H33B H 0.068585 0.548257 0.108755 0.048 Uiso 1 1 calc R U . . .
C34 C 0.1362(4) 0.3751(4) 0.0455(4) 0.0426(10) Uani 1 1 d . . . . .
H34A H 0.115743 0.328960 0.088770 0.051 Uiso 1 1 calc R U . . .
H34B H 0.070622 0.352629 -0.021975 0.051 Uiso 1 1 calc R U . . .
C35 C 0.2646(4) 0.3513(4) 0.0216(4) 0.0365(8) Uani 1 1 d . . . . .
H35A H 0.321167 0.335508 0.081085 0.044 Uiso 1 1 calc R U . . .
H35B H 0.259413 0.279080 -0.046662 0.044 Uiso 1 1 calc R U . . .
C42 C 0.8499(5) 0.7308(4) 0.2858(4) 0.0525(12) Uani 1 1 d . . . . .
H42A H 0.869974 0.658558 0.226848 0.063 Uiso 1 1 calc R U . . .
H42B H 0.831169 0.703499 0.342055 0.063 Uiso 1 1 calc R U . . .
C43 C 0.9543(5) 0.8277(5) 0.3319(5) 0.0609(14) Uani 1 1 d . . . . .
H43A H 1.004688 0.821814 0.278104 0.073 Uiso 1 1 calc R U . . .
H43B H 1.009246 0.821055 0.396612 0.073 Uiso 1 1 calc R U . . .
C44 C 0.8922(5) 0.9480(5) 0.3621(5) 0.0559(12) Uani 1 1 d . . . . .
H44A H 0.880430 0.975671 0.437160 0.067 Uiso 1 1 calc R U . . .
H44B H 0.942735 1.013697 0.355201 0.067 Uiso 1 1 calc R U . . .
C45 C 0.7723(5) 0.9176(4) 0.2846(5) 0.0645(17) Uani 1 1 d . . . . .
H45A H 0.705942 0.960020 0.320192 0.077 Uiso 1 1 calc R U . . .
H45B H 0.776536 0.944280 0.224370 0.077 Uiso 1 1 calc R U . . .
C52 C 0.3529(7) 0.7918(6) 0.3528(4) 0.0723(19) Uani 1 1 d . . . . .
H52A H 0.262459 0.777710 0.318537 0.087 Uiso 1 1 calc R U . . .
H52B H 0.390481 0.856258 0.334514 0.087 Uiso 1 1 calc R U . . .
C53 C 0.3718(6) 0.8312(5) 0.4713(4) 0.0651(16) Uani 1 1 d . . . . .
H53A H 0.294619 0.861469 0.495465 0.078 Uiso 1 1 calc R U . . .
H53B H 0.440725 0.897545 0.509152 0.078 Uiso 1 1 calc R U . . .
C54 C 0.4043(6) 0.7167(6) 0.4928(4) 0.0599(14) Uani 1 1 d . . . . .
H54A H 0.458665 0.737638 0.565757 0.072 Uiso 1 1 calc R U . . .
H54B H 0.328029 0.666772 0.486537 0.072 Uiso 1 1 calc R U . . .
C55 C 0.4718(4) 0.6501(4) 0.4068(3) 0.0401(9) Uani 1 1 d . . . . .
H55A H 0.561832 0.678993 0.430071 0.048 Uiso 1 1 calc R U . . .
H55B H 0.462987 0.559907 0.388874 0.048 Uiso 1 1 calc R U . . .

loop_
_atom_site_aniso_label
_atom_site_aniso_U_11
_atom_site_aniso_U_22
_atom_site_aniso_U_33
_atom_site_aniso_U_23
_atom_site_aniso_U_13
_atom_site_aniso_U_12
Br1 0.02247(17) 0.03108(18) 0.0353(2) 0.00741(14) 0.00317(13) 0.00256(12)
Br2 0.03043(18) 0.02777(17) 0.03372(19) 0.01211(14) 0.00966(14) 0.00578(13)
Br3 0.02572(17) 0.02463(16) 0.03020(18) 0.00681(13) 0.00700(13) 0.00094(12)
Mn1 0.0258(3) 0.0243(2) 0.0290(3) 0.0074(2) 0.0085(2) 0.00594(19)
Mn2 0.0235(2) 0.0218(2) 0.0292(3) 0.00507(19) 0.0058(2) 0.00379(18)
Mn3 0.0252(3) 0.0257(3) 0.0188(3) 0.0030(3) 0.0059(3) -0.0007(3)
O2 0.0496(18) 0.0377(15) 0.0346(15) 0.0041(12) 0.0054(13) 0.0068(13)
O4 0.0419(17) 0.0512(18) 0.064(2) 0.0253(16) 0.0294(16) 0.0139(13)
O6 0.057(2) 0.0453(17) 0.059(2) 0.0272(15) 0.0246(17) 0.0270(15)
O8 0.0329(15) 0.0521(18) 0.0425(16) 0.0123(14) 0.0077(12) 0.0161(13)
O10 0.0456(17) 0.0378(15) 0.0340(15) 0.0062(12) 0.0102(13) 0.0037(12)
O12 0.0482(18) 0.0257(13) 0.0555(19) 0.0078(13) 0.0080(15) -0.0009(12)
O20 0.0358(14) 0.0333(13) 0.0223(12) -0.0003(10) 0.0077(10) -0.0030(10)
O21 0.0340(13) 0.0282(12) 0.0244(12) 0.0050(9) 0.0060(10) 0.0013(10)
O31 0.0308(13) 0.0281(12) 0.0387(14) 0.0125(11) 0.0141(11) 0.0025(10)
O41 0.0404(17) 0.0344(15) 0.069(2) 0.0046(15) -0.0170(16) -0.0031(13)
O51 0.0534(18) 0.0537(18) 0.0304(14) 0.0120(13) 0.0194(13) 0.0165(14)
C1 0.0372(19) 0.0280(16) 0.0365(19) 0.0118(15) 0.0121(16) 0.0074(14)
C3 0.035(2) 0.0309(17) 0.042(2) 0.0124(16) 0.0100(16) 0.0089(14)
C5 0.038(2) 0.0334(18) 0.036(2) 0.0105(15) 0.0155(16) 0.0101(15)
C7 0.0335(19) 0.0318(17) 0.0310(18) 0.0063(14) 0.0090(15) 0.0048(14)
C9 0.0279(17) 0.0255(16) 0.0332(18) 0.0042(13) 0.0029(14) 0.0011(12)
C11 0.0317(18) 0.0282(17) 0.038(2) 0.0091(15) 0.0082(15) 0.0074(13)
C22 0.050(2) 0.0260(17) 0.0342(19) 0.0042(14) 0.0159(17) 0.0051(15)
C23 0.044(2) 0.0293(18) 0.049(2) 0.0145(17) 0.0123(19) 0.0086(16)
C24 0.048(2) 0.038(2) 0.042(2) 0.0166(18) 0.0012(19) 0.0066(18)
C25 0.046(2) 0.037(2) 0.0280(18) 0.0093(15) -0.0026(16) 0.0031(17)
C32 0.0310(18) 0.0371(19) 0.041(2) 0.0173(16) 0.0128(16) 0.0066(14)
C33 0.0275(18) 0.051(2) 0.051(2) 0.027(2) 0.0156(17) 0.0105(16)
C34 0.0263(18) 0.052(2) 0.058(3) 0.032(2) 0.0052(18) -0.0001(16)
C35 0.0337(19) 0.0347(19) 0.046(2) 0.0197(17) 0.0118(17) 0.0003(15)
C42 0.048(3) 0.041(2) 0.057(3) 0.013(2) -0.003(2) 0.0072(19)
C43 0.032(2) 0.055(3) 0.092(4) 0.032(3) -0.002(2) 0.003(2)
C44 0.045(3) 0.043(2) 0.069(3) 0.013(2) 0.006(2) -0.0040(19)
C45 0.062(3) 0.034(2) 0.064(3) -0.002(2) -0.018(3) 0.013(2)
C52 0.107(5) 0.079(4) 0.047(3) 0.032(3) 0.035(3) 0.060(4)
C53 0.090(4) 0.056(3) 0.043(3) 0.006(2) 0.023(3) 0.031(3)
C54 0.068(3) 0.089(4) 0.036(2) 0.031(3) 0.025(2) 0.035(3)
C55 0.039(2) 0.039(2) 0.041(2) 0.0142(17) 0.0078(17) 0.0052(16)

_geom_special_details            
;
 All esds (except the esd in the dihedral angle between two l.s. planes)
 are estimated using the full covariance matrix.  The cell esds are taken
 into account individually in the estimation of esds in distances, angles
 and torsion angles; correlations between esds in cell parameters are only
 used when they are defined by crystal symmetry.  An approximate (isotropic)
 treatment of cell esds is used for estimating esds involving l.s. planes.
;

loop_
_geom_bond_atom_site_label_1
_geom_bond_atom_site_label_2
_geom_bond_distance
_geom_bond_site_symmetry_2
_geom_bond_publ_flag
Br1 Mn2 2.5222(6) . ?
Br1 Mn1 2.5262(7) . ?
Br2 Mn2 2.5371(7) . ?
Br2 Mn1 2.5460(6) . ?
Br3 Mn1 2.5385(6) . ?
Br3 Mn2 2.5386(6) . ?
Mn1 C3 1.790(4) . ?
Mn1 C5 1.798(4) . ?
Mn1 C1 1.804(4) . ?
Mn1 Mn2 3.1840(7) . ?
Mn2 C11 1.794(4) . ?
Mn2 C7 1.794(4) . ?
Mn2 C9 1.802(4) . ?
Mn3 O20 2.131(2) . ?
Mn3 O20 2.131(2) 2_665 ?
Mn3 O31 2.179(3) . ?
Mn3 O31 2.179(3) 2_665 ?
Mn3 O21 2.208(3) 2_665 ?
Mn3 O21 2.208(3) . ?
O2 C1 1.122(5) . ?
O4 C3 1.150(5) . ?
O6 C5 1.136(5) . ?
O8 C7 1.139(5) . ?
O10 C9 1.134(5) . ?
O12 C11 1.137(5) . ?
O21 C25 1.454(5) . ?
O21 C22 1.457(4) . ?
O31 C32 1.448(4) . ?
O31 C35 1.466(4) . ?
O41 C45 1.420(6) . ?
O41 C42 1.443(6) . ?
O51 C52 1.436(6) . ?
O51 C55 1.449(5) . ?
C22 C23 1.510(6) . ?
C23 C24 1.504(6) . ?
C24 C25 1.519(6) . ?
C32 C33 1.517(5) . ?
C33 C34 1.516(6) . ?
C34 C35 1.513(6) . ?
C42 C43 1.470(7) . ?
C43 C44 1.517(7) . ?
C44 C45 1.457(7) . ?
C52 C53 1.477(7) . ?
C53 C54 1.502(8) . ?
C54 C55 1.489(6) . ?

loop_
_geom_angle_atom_site_label_1
_geom_angle_atom_site_label_2
_geom_angle_atom_site_label_3
_geom_angle
_geom_angle_site_symmetry_1
_geom_angle_site_symmetry_3
_geom_angle_publ_flag
Mn2 Br1 Mn1 78.204(19) . . ?
Mn2 Br2 Mn1 77.570(19) . . ?
Mn1 Br3 Mn2 77.679(19) . . ?
C3 Mn1 C5 91.24(18) . . ?
C3 Mn1 C1 91.65(19) . . ?
C5 Mn1 C1 91.31(18) . . ?
C3 Mn1 Br1 91.24(14) . . ?
C5 Mn1 Br1 90.33(13) . . ?
C1 Mn1 Br1 176.65(13) . . ?
C3 Mn1 Br3 175.17(13) . . ?
C5 Mn1 Br3 92.50(13) . . ?
C1 Mn1 Br3 91.33(13) . . ?
Br1 Mn1 Br3 85.68(2) . . ?
C3 Mn1 Br2 92.83(12) . . ?
C5 Mn1 Br2 173.88(13) . . ?
C1 Mn1 Br2 93.15(12) . . ?
Br1 Mn1 Br2 85.01(2) . . ?
Br3 Mn1 Br2 83.214(19) . . ?
C3 Mn1 Mn2 124.07(13) . . ?
C5 Mn1 Mn2 122.79(12) . . ?
C1 Mn1 Mn2 125.91(12) . . ?
Br1 Mn1 Mn2 50.843(15) . . ?
Br3 Mn1 Mn2 51.162(15) . . ?
Br2 Mn1 Mn2 51.091(16) . . ?
C11 Mn2 C7 90.96(17) . . ?
C11 Mn2 C9 90.89(18) . . ?
C7 Mn2 C9 91.52(17) . . ?
C11 Mn2 Br1 90.84(12) . . ?
C7 Mn2 Br1 176.96(12) . . ?
C9 Mn2 Br1 90.91(12) . . ?
C11 Mn2 Br2 93.45(13) . . ?
C7 Mn2 Br2 92.16(13) . . ?
C9 Mn2 Br2 174.27(12) . . ?
Br1 Mn2 Br2 85.28(2) . . ?
C11 Mn2 Br3 175.52(13) . . ?
C7 Mn2 Br3 92.32(12) . . ?
C9 Mn2 Br3 92.07(11) . . ?
Br1 Mn2 Br3 85.756(19) . . ?
Br2 Mn2 Br3 83.390(19) . . ?
C11 Mn2 Mn1 124.36(13) . . ?
C7 Mn2 Mn1 126.05(12) . . ?
C9 Mn2 Mn1 122.96(12) . . ?
Br1 Mn2 Mn1 50.953(16) . . ?
Br2 Mn2 Mn1 51.339(16) . . ?
Br3 Mn2 Mn1 51.159(16) . . ?
O20 Mn3 O20 180.0 . 2_665 ?
O20 Mn3 O31 89.65(10) . . ?
O20 Mn3 O31 90.35(10) 2_665 . ?
O20 Mn3 O31 90.35(10) . 2_665 ?
O20 Mn3 O31 89.65(10) 2_665 2_665 ?
O31 Mn3 O31 180.0 . 2_665 ?
O20 Mn3 O21 88.11(10) . 2_665 ?
O20 Mn3 O21 91.89(10) 2_665 2_665 ?
O31 Mn3 O21 88.10(10) . 2_665 ?
O31 Mn3 O21 91.90(10) 2_665 2_665 ?
O20 Mn3 O21 91.89(10) . . ?
O20 Mn3 O21 88.11(10) 2_665 . ?
O31 Mn3 O21 91.90(10) . . ?
O31 Mn3 O21 88.10(10) 2_665 . ?
O21 Mn3 O21 180.0 2_665 . ?
C25 O21 C22 109.0(3) . . ?
C25 O21 Mn3 122.7(2) . . ?
C22 O21 Mn3 128.2(2) . . ?
C32 O31 C35 109.2(3) . . ?
C32 O31 Mn3 123.8(2) . . ?
C35 O31 Mn3 123.8(2) . . ?
C45 O41 C42 110.4(3) . . ?
C52 O51 C55 108.9(3) . . ?
O2 C1 Mn1 177.9(4) . . ?
O4 C3 Mn1 179.1(4) . . ?
O6 C5 Mn1 179.3(4) . . ?
O8 C7 Mn2 177.6(4) . . ?
O10 C9 Mn2 179.1(3) . . ?
O12 C11 Mn2 179.2(4) . . ?
O21 C22 C23 104.4(3) . . ?
C24 C23 C22 103.0(3) . . ?
C23 C24 C25 102.8(3) . . ?
O21 C25 C24 106.3(3) . . ?
O31 C32 C33 104.9(3) . . ?
C34 C33 C32 102.1(3) . . ?
C35 C34 C33 101.9(3) . . ?
O31 C35 C34 105.3(3) . . ?
O41 C42 C43 105.0(4) . . ?
C42 C43 C44 104.7(4) . . ?
C45 C44 C43 103.9(4) . . ?
O41 C45 C44 107.5(4) . . ?
O51 C52 C53 107.2(4) . . ?
C52 C53 C54 104.4(4) . . ?
C55 C54 C53 103.2(4) . . ?
O51 C55 C54 104.6(3) . . ?

_refine_diff_density_max         2.340
_refine_diff_density_min         -0.680
_refine_diff_density_rms         0.224

# start Validation Reply Form
_vrf_PLAT973_CEC0111             
;
PROBLEM: Check Calcd Positive Resid. Density on Mn3 2.48 eA-3
RESPONSE: The crystal showed slight signs of twinning which most probably
account for the moderate residual density peaks near heavy atom positions.
;
# end Validation Reply Form

_shelx_res_file                  
;
TITL CEC0111 in P-1
    CEC0111.res
    created by SHELXL-2018/3 at 10:16:22 on 08-Dec-2021
CELL 0.71073  10.9650  11.6978  13.6443 111.740 101.903  90.098
ZERR    1.00   0.0007   0.0007   0.0009   0.003   0.003   0.003
LATT 1
SFAC C H O MN BR
UNIT 44 68 22 5 6

OMIT -3 60
SIZE 0.13 0.10 0.08
OMIT -2 1 6
OMIT -2 -3 3
LIST 4
TEMP -173
ACTA
L.S. 8
FMAP 2
PLAN 40
BOND

BIND MN3 O21

DFIX 0.84 0.01 O20 H20A O20 H20B
WGHT    0.082200    0.835300
FVAR       0.12216
BR1   5    0.992177    0.846026    0.819931    11.00000    0.02247    0.03108 =
         0.03528    0.00741    0.00317    0.00256
BR2   5    0.793516    0.878650    0.604189    11.00000    0.03043    0.02777 =
         0.03372    0.01211    0.00966    0.00578
BR3   5    0.700709    0.686654    0.713421    11.00000    0.02572    0.02463 =
         0.03020    0.00681    0.00700    0.00094
MN1   4    0.889240    0.692632    0.633725    11.00000    0.02579    0.02432 =
         0.02898    0.00742    0.00853    0.00594
MN2   4    0.774048    0.915061    0.795349    11.00000    0.02354    0.02177 =
         0.02919    0.00507    0.00578    0.00379
MN3   4    0.500000    0.500000    0.000000    10.50000    0.02519    0.02569 =
         0.01884    0.00305    0.00593   -0.00073
O2    3    0.758324    0.516917    0.421020    11.00000    0.04965    0.03774 =
         0.03464    0.00408    0.00539    0.00680
O4    3    1.108557    0.721073    0.549254    11.00000    0.04193    0.05117 =
         0.06396    0.02530    0.02937    0.01393
O6    3    0.995677    0.490043    0.691408    11.00000    0.05699    0.04534 =
         0.05859    0.02717    0.02459    0.02699
O8    3    0.519029    0.989914    0.757828    11.00000    0.03294    0.05207 =
         0.04249    0.01227    0.00772    0.01609
O10   3    0.758870    0.932842    1.012758    11.00000    0.04563    0.03784 =
         0.03399    0.00618    0.01025    0.00371
O12   3    0.874130    1.174167    0.881895    11.00000    0.04816    0.02572 =
         0.05554    0.00780    0.00801   -0.00095
O20   3    0.533638    0.643149    0.156927    11.00000    0.03584    0.03327 =
         0.02232   -0.00034    0.00774   -0.00296
H20A  2    0.596223    0.691285    0.171896    11.00000   -1.50000
H20B  2    0.499835    0.650179    0.208070    11.00000   -1.50000
O21   3    0.570121    0.361550    0.067431    11.00000    0.03403    0.02820 =
         0.02445    0.00495    0.00604    0.00130
O31   3    0.309768    0.463978    0.012249    11.00000    0.03076    0.02815 =
         0.03869    0.01255    0.01413    0.00252
O41   3    0.745359    0.787538    0.244606    11.00000    0.04037    0.03436 =
         0.06900    0.00462   -0.01701   -0.00313
O51   3    0.412422    0.679376    0.314769    11.00000    0.05341    0.05370 =
         0.03036    0.01196    0.01941    0.01645
C1    1    0.806993    0.585913    0.502420    11.00000    0.03716    0.02796 =
         0.03645    0.01180    0.01214    0.00737
C3    1    1.022390    0.710749    0.582140    11.00000    0.03550    0.03093 =
         0.04170    0.01241    0.01004    0.00889
C5    1    0.953745    0.568127    0.668887    11.00000    0.03814    0.03341 =
         0.03616    0.01045    0.01545    0.01010
C7    1    0.617344    0.958615    0.770506    11.00000    0.03346    0.03184 =
         0.03103    0.00626    0.00897    0.00478
C9    1    0.765772    0.925884    0.929005    11.00000    0.02787    0.02552 =
         0.03319    0.00418    0.00286    0.00110
C11   1    0.835578    1.073517    0.847691    11.00000    0.03171    0.02825 =
         0.03828    0.00907    0.00822    0.00740
C22   1    0.561463    0.227775    0.012282    11.00000    0.04970    0.02605 =
         0.03423    0.00415    0.01593    0.00507
AFIX  23
H22A  2    0.630326    0.202104   -0.025978    11.00000   -1.20000
H22B  2    0.480562    0.197280   -0.040700    11.00000   -1.20000
AFIX   0
C23   1    0.571843    0.179385    0.101827    11.00000    0.04402    0.02933 =
         0.04907    0.01453    0.01228    0.00862
AFIX  23
H23A  2    0.489871    0.174286    0.120358    11.00000   -1.20000
H23B  2    0.604280    0.096798    0.081247    11.00000   -1.20000
AFIX   0
C24   1    0.662989    0.274257    0.194328    11.00000    0.04762    0.03840 =
         0.04153    0.01655    0.00117    0.00664
AFIX  23
H24A  2    0.750419    0.258775    0.188403    11.00000   -1.20000
H24B  2    0.652117    0.275072    0.264827    11.00000   -1.20000
AFIX   0
C25   1    0.628629    0.394329    0.181129    11.00000    0.04649    0.03684 =
         0.02799    0.00928   -0.00263    0.00312
AFIX  23
H25A  2    0.569866    0.434751    0.227092    11.00000   -1.20000
H25B  2    0.704372    0.451725    0.202119    11.00000   -1.20000
AFIX   0
C32   1    0.227377    0.559760    0.049127    11.00000    0.03104    0.03708 =
         0.04051    0.01732    0.01278    0.00664
AFIX  23
H32A  2    0.172552    0.572032   -0.012967    11.00000   -1.20000
H32B  2    0.276163    0.638961    0.097553    11.00000   -1.20000
AFIX   0
C33   1    0.150767    0.513267    0.109697    11.00000    0.02746    0.05116 =
         0.05146    0.02699    0.01559    0.01050
AFIX  23
H33A  2    0.195704    0.533440    0.185644    11.00000   -1.20000
H33B  2    0.068585    0.548257    0.108755    11.00000   -1.20000
AFIX   0
C34   1    0.136156    0.375087    0.045492    11.00000    0.02633    0.05181 =
         0.05783    0.03230    0.00516   -0.00008
AFIX  23
H34A  2    0.115743    0.328960    0.088770    11.00000   -1.20000
H34B  2    0.070622    0.352629   -0.021975    11.00000   -1.20000
AFIX   0
C35   1    0.264609    0.351282    0.021649    11.00000    0.03370    0.03470 =
         0.04632    0.01974    0.01177    0.00030
AFIX  23
H35A  2    0.321167    0.335508    0.081085    11.00000   -1.20000
H35B  2    0.259413    0.279080   -0.046662    11.00000   -1.20000
AFIX   0
C42   1    0.849895    0.730828    0.285799    11.00000    0.04774    0.04124 =
         0.05674    0.01281   -0.00282    0.00718
AFIX  23
H42A  2    0.869974    0.658558    0.226848    11.00000   -1.20000
H42B  2    0.831169    0.703499    0.342055    11.00000   -1.20000
AFIX   0
C43   1    0.954255    0.827727    0.331935    11.00000    0.03218    0.05456 =
         0.09225    0.03211   -0.00226    0.00310
AFIX  23
H43A  2    1.004688    0.821814    0.278104    11.00000   -1.20000
H43B  2    1.009246    0.821055    0.396612    11.00000   -1.20000
AFIX   0
C44   1    0.892237    0.947966    0.362081    11.00000    0.04522    0.04251 =
         0.06917    0.01255    0.00625   -0.00399
AFIX  23
H44A  2    0.880430    0.975671    0.437160    11.00000   -1.20000
H44B  2    0.942735    1.013697    0.355201    11.00000   -1.20000
AFIX   0
C45   1    0.772259    0.917562    0.284552    11.00000    0.06225    0.03400 =
         0.06369   -0.00248   -0.01832    0.01306
AFIX  23
H45A  2    0.705942    0.960020    0.320192    11.00000   -1.20000
H45B  2    0.776536    0.944280    0.224370    11.00000   -1.20000
AFIX   0
C52   1    0.352905    0.791817    0.352752    11.00000    0.10711    0.07895 =
         0.04666    0.03194    0.03490    0.06025
AFIX  23
H52A  2    0.262459    0.777710    0.318537    11.00000   -1.20000
H52B  2    0.390481    0.856258    0.334514    11.00000   -1.20000
AFIX   0
C53   1    0.371819    0.831189    0.471328    11.00000    0.08952    0.05628 =
         0.04265    0.00628    0.02316    0.03089
AFIX  23
H53A  2    0.294619    0.861469    0.495465    11.00000   -1.20000
H53B  2    0.440725    0.897545    0.509152    11.00000   -1.20000
AFIX   0
C54   1    0.404305    0.716734    0.492815    11.00000    0.06788    0.08865 =
         0.03566    0.03067    0.02464    0.03531
AFIX  23
H54A  2    0.458665    0.737638    0.565757    11.00000   -1.20000
H54B  2    0.328029    0.666772    0.486537    11.00000   -1.20000
AFIX   0
C55   1    0.471790    0.650056    0.406789    11.00000    0.03915    0.03921 =
         0.04063    0.01418    0.00779    0.00525
AFIX  23
H55A  2    0.561832    0.678993    0.430071    11.00000   -1.20000
H55B  2    0.462987    0.559907    0.388874    11.00000   -1.20000
AFIX   0
HKLF 4


REM  CEC0111 in P-1
REM wR2 = 0.142829, GooF = S = 1.09152, Restrained GooF = 1.09150 for all data
REM R1 = 0.047656 for 7237 Fo > 4sig(Fo) and 0.064718 for all 9245 data
REM 355 parameters refined using 2 restraints

END

WGHT      0.0822      0.8357

REM Highest difference peak  2.340,  deepest hole -0.680,  1-sigma level  0.224
Q1    1   0.8429  0.9269  0.6389  11.00000  0.05    1.80
Q2    1   0.7386  0.6897  0.6774  11.00000  0.05    1.56
Q3    1   1.0356  0.8452  0.8733  11.00000  0.05    1.49
Q4    1   1.0247  0.7990  0.8095  11.00000  0.05    1.42
Q5    1   0.6623  0.6790  0.7454  11.00000  0.05    1.31
Q6    1   0.7895  0.8949  0.6607  11.00000  0.05    1.26
Q7    1   0.9364  0.7154  0.6146  11.00000  0.05    1.18
Q8    1   1.0501  0.8539  0.7982  11.00000  0.05    1.13
Q9    1   0.8975  0.9412  0.2813  11.00000  0.05    0.98
Q10   1   0.8236  0.9216  0.7720  11.00000  0.05    0.97
Q11   1   0.7466  0.8762  0.5456  11.00000  0.05    0.95
Q12   1   0.7576  0.9024  0.8523  11.00000  0.05    0.94
Q13   1   0.3041  0.4972  0.0544  11.00000  0.05    0.88
Q14   1   0.8783  0.7512  0.2369  11.00000  0.05    0.87
Q15   1   0.6435  0.1887  0.0787  11.00000  0.05    0.87
Q16   1   0.4966  0.7187  0.4994  11.00000  0.05    0.85
Q17   1   1.0887  0.7501  0.5939  11.00000  0.05    0.84
Q18   1   0.8795  0.6654  0.6813  11.00000  0.05    0.79
Q19   1   0.8155  0.9057  0.8462  11.00000  0.05    0.77
Q20   1   0.9598  0.4989  0.6544  11.00000  0.05    0.74
Q21   1   0.1423  0.4346  0.0839  11.00000  0.05    0.72
Q22   1   0.9065  1.1173  0.8608  11.00000  0.05    0.72
Q23   1   0.7268  0.8162  0.5319  11.00000  0.05    0.71
Q24   1   0.7543  0.8878  0.9628  11.00000  0.05    0.70
Q25   1   0.7698  0.7610  0.2752  11.00000  0.05    0.70
Q26   1   0.7924  0.8788  0.2367  11.00000  0.05    0.68
Q27   1   0.7928  0.5705  0.4321  11.00000  0.05    0.68
Q28   1   0.8300  0.6792  0.5817  11.00000  0.05    0.67
Q29   1   0.7495  0.5798  0.4472  11.00000  0.05    0.66
Q30   1   0.9410  0.8058  0.7574  11.00000  0.05    0.66
Q31   1   0.4480  0.8724  0.4634  11.00000  0.05    0.65
Q32   1   0.7032  0.8968  0.7425  11.00000  0.05    0.64
Q33   1   0.4073  0.6597  0.4274  11.00000  0.05    0.63
Q34   1   0.7928  0.8064  0.5815  11.00000  0.05    0.61
Q35   1   0.4401  0.7763  0.5051  11.00000  0.05    0.61
Q36   1   0.8970  0.7751  0.3298  11.00000  0.05    0.60
Q37   1   0.7134  0.8014  0.5815  11.00000  0.05    0.60
Q38   1   0.7943  0.7857  0.2185  11.00000  0.05    0.58
Q39   1   0.3978  0.4616  0.4629  11.00000  0.05    0.57
Q40   1   0.8633  1.1261  0.9044  11.00000  0.05    0.57
;
_shelx_res_checksum              26740

_shelx_hkl_file                  
;
  -1   0   0   44.51    4.63
  -1   0   0   43.76    4.63
   1   0   0   48.57    4.64
  -2   0   0   70.78    6.87
  -2   0   0   64.23    6.84
  -2   0   0   63.22    6.83
  -2   0   0   66.66    6.84
   2   0   0   72.27    6.87
   2   0   0   66.54    6.84
   2   0   0   67.57    6.85
  -3   0   0   14.46    1.51
  -3   0   0   13.45    1.54
  -3   0   0   15.85    1.53
   3   0   0   16.68    1.53
   3   0   0   13.97    1.51
   3   0   0   13.99    1.55
  -4   0   0  239.72   25.04
  -4   0   0  251.21   25.08
  -4   0   0  227.13   25.01
   4   0   0  240.93   25.04
   4   0   0  238.77   25.02
   4   0   0  257.90   25.08
   4   0   0  270.85   25.10
  -5   0   0   15.50    1.56
  -5   0   0   15.24    1.58
  -5   0   0   14.82    1.56
  -5   0   0   16.10    1.95
  -5   0   0   13.91    1.63
  -5   0   0   14.98    1.92
  -5   0   0   14.32    1.55
   5   0   0   15.84    1.67
   5   0   0   16.86    1.92
   5   0   0   14.95    1.55
   5   0   0   15.37    1.61
   5   0   0   16.52    2.10
  -6   0   0    5.57    0.62
  -6   0   0    6.64    0.82
  -6   0   0    6.46    0.64
  -6   0   0    5.18    0.60
   6   0   0    5.44    0.62
   6   0   0    7.52    0.78
   6   0   0    5.12    0.61
  -7   0   0    3.24    0.44
  -7   0   0    4.41    1.16
  -7   0   0    4.00    0.52
  -7   0   0    4.94    0.53
  -7   0   0    2.91    1.12
  -7   0   0    4.61    0.62
  -7   0   0    3.26    0.43
   7   0   0    3.99    0.47
   7   0   0    3.36    0.45
   7   0   0    4.31    0.73
   7   0   0    3.98    0.57
   7   0   0    4.61    1.11
   7   0   0    4.94    1.41
  -8   0   0   28.17    2.63
  -8   0   0   23.19    2.74
  -8   0   0   24.06    2.67
  -8   0   0   26.74    2.62
  -8   0   0   22.83    3.31
  -8   0   0   25.86    2.64
   8   0   0   23.69    2.72
   8   0   0   19.79    3.24
   8   0   0   29.11    2.64
   8   0   0   23.54    2.90
  -9   0   0   73.01    7.11
  -9   0   0   58.85    7.54
  -9   0   0   70.68    7.14
  -9   0   0   74.25    7.11
   9   0   0   66.18    7.58
   9   0   0   68.98    7.11
   9   0   0   65.74    7.82
   9   0   0   74.66    7.10
   9   0   0   67.17    7.26
 -10   0   0   82.69    9.21
 -10   0   0   88.41    8.70
 -10   0   0   88.93    8.70
 -10   0   0   87.47    8.73
  10   0   0   76.27    9.13
  10   0   0   86.74    8.69
  10   0   0   81.52    8.70
  10   0   0   91.03    9.59
  10   0   0   81.85    9.23
 -11   0   0    3.72    0.56
 -11   0   0    1.86    0.77
 -11   0   0    3.83    0.52
 -11   0   0    0.66    1.98
  11   0   0    4.24    0.53
  11   0   0    1.35    1.15
  11   0   0    5.08    2.68
  11   0   0    4.76    0.51
  11   0   0    2.28    1.96
 -12   0   0    3.47    0.51
 -12   0   0    4.25    0.83
 -12   0   0    1.98    2.28
 -12   0   0    3.18    0.57
  12   0   0    2.94    1.24
  12   0   0    3.51    0.52
  12   0   0    1.55    2.02
  12   0   0    0.41    3.15
  12   0   0    3.85    0.50
 -13   0   0    2.57    2.53
 -13   0   0    4.19    1.03
 -13   0   0    4.88    0.93
 -13   0   0    5.15    0.62
  13   0   0    3.80    0.62
  13   0   0    5.35    0.61
  13   0   0    0.69    1.30
 -14   0   0    6.74    1.31
 -14   0   0    6.81    0.92
 -14   0   0    5.28    2.83
 -14   0   0    6.36    0.81
  14   0   0    1.52    4.33
  14   0   0    7.36    0.81
  14   0   0    3.30    1.59
 -15   0   0    3.59    2.76
 -15   0   0    1.58    1.22
  15   0   0   -0.71    4.76
  15   0   0    0.93    1.67
  15   0   0    2.38    0.48
 -16   0   0   -1.17    1.27
 -16   0   0    1.19    0.72
  16   0   0   -0.51    2.78
  16   0   0    0.27    0.42
  16   0   0   -2.57    5.45
  16  -1   0    0.99    0.46
  16  -1   0    3.51    5.17
  16  -1   0   -1.25    2.29
 -16   1   0    1.64    0.73
  15  -1   0    2.17    1.79
  15  -1   0    3.42    0.58
  15  -1   0   -0.93    4.76
 -15   1   0    4.05    1.05
 -15   1   0    4.19    1.21
 -15   1   0    4.49    0.76
 -15   1   0    4.86    2.98
  14  -1   0    8.08    1.86
  14  -1   0    9.85    1.10
  14  -1   0   -1.08    4.42
 -14   1   0    9.54    1.41
 -14   1   0    6.71    3.05
 -14   1   0    8.92    1.10
 -14   1   0    8.72    1.10
  13  -1   0   -0.90    0.33
  13  -1   0   -2.73    4.02
  13  -1   0   -1.67    1.20
  13  -1   0   -0.16    0.33
 -13   1   0   -3.50    2.52
 -13   1   0   -0.08    0.89
 -13   1   0    0.86    0.52
 -13   1   0    0.56    0.38
  12  -1   0   -0.19    0.31
  12  -1   0    0.13    0.29
  12  -1   0   -1.07    1.23
  12  -1   0   -1.81    3.27
 -12   1   0   -1.15    0.72
 -12   1   0   -0.02    0.32
 -12   1   0   -0.11    0.41
 -12   1   0   -1.55    2.24
  11  -1   0   46.65    5.63
  11  -1   0   52.84    6.98
  11  -1   0   54.47    6.29
  11  -1   0   55.62    5.36
  11  -1   0   50.34    5.36
 -11   1   0   52.44    5.37
 -11   1   0   54.37    5.42
 -11   1   0   52.63    5.36
 -11   1   0   49.75    6.30
  10  -1   0   11.71    1.25
  10  -1   0    8.46    2.18
  10  -1   0   10.91    1.23
  10  -1   0    6.81    2.61
  10  -1   0   15.56    2.28
 -10   1   0   12.96    1.28
 -10   1   0   12.68    1.26
 -10   1   0    9.92    1.37
 -10   1   0    7.91    2.18
   9  -1   0    9.34    2.01
   9  -1   0   13.88    1.29
   9  -1   0   11.55    1.58
   9  -1   0   12.07    1.30
   9  -1   0    8.01    2.30
  -9   1   0   13.26    1.30
  -9   1   0   13.06    1.31
  -9   1   0    9.12    2.02
  -9   1   0    9.54    1.39
   8  -1   0   -1.12    1.49
   8  -1   0    0.05    1.18
   8  -1   0    0.33    0.20
   8  -1   0    0.22    0.16
   8  -1   0    0.39    0.44
   8  -1   0   -0.17    0.65
  -8   1   0   -0.19    0.34
  -8   1   0   -0.77    1.16
  -8   1   0    0.29    0.14
  -8   1   0    0.21    0.20
  -8   1   0    0.04    0.22
  -8   1   0    0.16    0.46
  -8   1   0   -2.23    1.20
   7  -1   0   11.82    1.95
   7  -1   0   12.01    1.55
   7  -1   0   12.00    1.43
   7  -1   0   12.28    1.75
   7  -1   0   13.15    1.30
   7  -1   0   13.08    1.31
  -7   1   0   13.82    1.32
  -7   1   0   11.61    1.80
  -7   1   0   10.95    1.45
  -7   1   0   11.63    1.35
  -7   1   0   12.56    1.30
  -7   1   0   12.49    1.32
   6  -1   0    8.21    1.46
   6  -1   0    8.91    1.07
   6  -1   0    9.12    1.33
   6  -1   0    9.09    0.94
   6  -1   0    9.70    1.17
   6  -1   0    9.10    0.95
  -6   1   0    6.69    1.29
  -6   1   0    8.72    0.94
  -6   1   0    9.20    0.99
  -6   1   0    9.88    1.08
  -6   1   0    8.32    1.40
  -6   1   0    9.46    0.96
   5  -1   0  396.64   39.57
   5  -1   0  416.62   39.58
   5  -1   0  387.78   39.51
   5  -1   0  381.61   39.49
  -5   1   0  371.32   39.47
  -5   1   0  388.15   39.56
  -5   1   0  404.38   39.56
  -5   1   0  366.74   39.50
   4  -1   0  124.92   12.47
   4  -1   0  120.38   12.57
   4  -1   0  129.62   12.48
   4  -1   0  120.35   12.55
   4  -1   0  108.67   12.47
   4  -1   0  132.18   12.51
  -4   1   0  123.83   12.47
  -4   1   0  118.69   12.56
  -4   1   0  131.05   12.49
  -4   1   0  119.43   12.47
  -4   1   0  128.63   12.50
  -4   1   0  115.99   12.55
   3  -1   0  535.17   55.08
   3  -1   0  574.69   55.09
  -3   1   0  517.85   55.08
   2  -1   0   75.97    7.77
   2  -1   0   75.23    7.78
   2  -1   0   83.66    7.77
  -2   1   0   76.65    7.78
  -2   1   0   73.95    7.76
  -2   1   0   73.54    7.77
   1  -1   0  757.82   79.09
   1  -1   0  751.11   77.46
  -1   1   0  742.64   77.44
  -1   1   0  785.93   79.13
   0  -1   0    3.65    0.37
   1   1   0  107.44   11.29
   1   1   0  115.13   11.29
  -2  -1   0  431.74   44.97
  -2  -1   0  469.83   47.21
   2   1   0  428.80   46.85
   2   1   0  426.94   44.97
  -3  -1   0  187.18   17.77
  -3  -1   0  157.75   17.73
  -3  -1   0  175.63   17.76
  -3  -1   0  168.55   17.74
   3   1   0  172.55   17.75
   3   1   0  182.69   17.77
   3   1   0  192.23   17.78
   3   1   0  161.45   17.73
  -4  -1   0    1.20    0.26
  -4  -1   0    1.66    0.19
  -4  -1   0    1.69    0.20
  -4  -1   0    1.54    0.31
  -4  -1   0    1.53    0.19
  -4  -1   0    0.45    0.51
  -4  -1   0    1.03    0.56
   4   1   0    1.45    0.34
   4   1   0    0.37    0.53
   4   1   0    1.69    0.20
   4   1   0    0.76    0.63
   4   1   0    1.53    0.19
   4   1   0    1.18    0.27
  -5  -1   0   91.11    9.23
  -5  -1   0   93.14    9.20
  -5  -1   0   80.31    9.19
   5   1   0   94.64    9.22
   5   1   0   93.78    9.25
  -6  -1   0    0.66    0.35
  -6  -1   0    0.87    0.20
  -6  -1   0    0.77    0.31
  -6  -1   0    1.04    0.15
  -6  -1   0    0.94    0.18
  -6  -1   0    0.17    0.77
   6   1   0   -1.76    1.01
   6   1   0   -0.09    0.77
   6   1   0    0.94    0.18
   6   1   0    1.08    0.33
   6   1   0    1.23    0.17
   6   1   0    0.38    0.45
  -7  -1   0   37.33    3.78
  -7  -1   0   36.30    3.78
  -7  -1   0   33.06    4.59
  -7  -1   0   36.38    3.86
  -7  -1   0   34.91    4.15
  -7  -1   0   35.25    3.78
  -7  -1   0   38.40    3.81
   7   1   0   38.66    3.84
   7   1   0   39.11    3.78
   7   1   0   38.14    3.77
   7   1   0   37.20    4.34
   7   1   0   36.98    3.91
   7   1   0   34.64    4.13
  -8  -1   0    7.15    1.64
  -8  -1   0    9.89    1.27
  -8  -1   0    6.53    1.55
  -8  -1   0   10.05    1.10
  -8  -1   0   10.22    1.05
  -8  -1   0   10.47    1.07
   8   1   0    9.33    1.25
   8   1   0   10.17    1.35
   8   1   0    6.16    1.88
   8   1   0   10.47    1.08
   8   1   0    7.93    1.64
   8   1   0   12.24    1.09
  -9  -1   0   55.10    5.70
  -9  -1   0   58.82    5.74
  -9  -1   0   55.30    6.19
  -9  -1   0   55.54    5.69
   9   1   0   53.23    6.19
   9   1   0   56.83    5.69
   9   1   0   53.53    5.70
   9   1   0   58.72    6.51
   9   1   0   55.99    5.88
 -10  -1   0    2.31    1.73
 -10  -1   0    2.79    0.76
 -10  -1   0    4.25    0.56
 -10  -1   0    4.77    0.53
  10   1   0    4.47    0.52
  10   1   0    4.54    1.30
  10   1   0    3.76    0.53
  10   1   0    1.56    1.72
  10   1   0    3.38    3.78
 -11  -1   0   31.47    3.17
 -11  -1   0   29.30    3.28
 -11  -1   0   31.82    3.15
  11   1   0   24.01    3.55
  11   1   0   29.44    3.16
  11   1   0   30.46    4.43
  11   1   0   32.57    3.15
 -12  -1   0    0.04    0.43
 -12  -1   0   -0.35    0.78
 -12  -1   0    0.04    0.30
 -12  -1   0   -1.24    2.11
  12   1   0    4.77    3.68
  12   1   0   -0.20    0.28
  12   1   0   -2.00    2.99
  12   1   0    0.29    0.31
  12   1   0   -1.42    1.17
 -13  -1   0    4.99    1.04
 -13  -1   0    3.61    2.45
  13   1   0    8.09    2.08
  13   1   0    1.35    3.69
  13   1   0    5.55    1.54
  13   1   0    4.46    0.65
 -14  -1   0   -0.85    1.09
 -14  -1   0   -2.03    2.45
 -14  -1   0   -0.09    0.39
 -14  -1   0   -0.57    0.57
  14   1   0   -0.21    1.42
  14   1   0   -3.69    4.16
  14   1   0   -0.60    0.34
 -15  -1   0   -1.13    1.26
  15   1   0    1.42    4.66
  15   1   0    0.55    1.41
  15   1   0    0.43    0.39
 -16  -1   0   -0.02    1.50
 -16  -1   0   -0.61    0.75
  16   1   0    0.49    0.43
  16   1   0   -2.83    3.02
  16  -2   0    3.60    5.19
  16  -2   0    2.07    2.84
  16  -2   0    3.74    0.65
 -16   2   0    4.94    0.85
  15  -2   0    2.18    1.73
  15  -2   0    5.85    0.73
  15  -2   0    4.43    4.79
 -15   2   0    5.29    0.98
 -15   2   0    5.17    0.72
 -15   2   0    2.56    3.10
  14  -2   0    1.59    0.43
  14  -2   0    1.41    1.60
  14  -2   0   -3.65    4.30
 -14   2   0    1.33    0.44
 -14   2   0    2.25    3.02
 -14   2   0    1.65    0.57
  13  -2   0   -0.62    1.35
  13  -2   0    0.09    0.33
  13  -2   0   -2.24    3.83
 -13   2   0   -1.72    2.68
 -13   2   0    0.21    0.82
 -13   2   0    0.26    0.38
 -13   2   0    0.51    0.57
  12  -2   0    1.83    0.40
  12  -2   0    1.99    0.40
  12  -2   0    3.51    3.39
  12  -2   0    1.32    1.21
 -12   2   0   -0.62    2.37
 -12   2   0    2.24    0.48
 -12   2   0    2.18    0.44
 -12   2   0    3.17    0.79
  11  -2   0    2.37    0.41
  11  -2   0    2.69    2.87
  11  -2   0    1.78    1.04
  11  -2   0    5.21    3.04
  11  -2   0    2.54    0.42
 -11   2   0    2.68    0.47
 -11   2   0    2.20    0.43
 -11   2   0    3.17    0.69
 -11   2   0    2.26    2.10
  10  -2   0    2.69    0.42
  10  -2   0    3.18    2.45
  10  -2   0    3.08    0.41
  10  -2   0    1.27    1.71
 -10   2   0    0.16    1.81
 -10   2   0    2.95    0.45
 -10   2   0    2.96    0.44
   9  -2   0    3.19    1.47
   9  -2   0    0.29    0.24
   9  -2   0    2.99    2.05
   9  -2   0    0.05    0.76
  -9   2   0    0.36    1.51
  -9   2   0    1.24    0.41
  -9   2   0   -0.02    0.25
  -9   2   0    0.79    0.27
   8  -2   0   10.93    2.24
   8  -2   0   11.53    1.31
   8  -2   0   12.47    1.47
   8  -2   0   12.04    1.91
   8  -2   0   12.86    1.62
   8  -2   0   13.58    1.30
  -8   2   0   12.51    1.35
  -8   2   0   10.76    1.87
  -8   2   0   12.78    1.32
  -8   2   0   12.13    1.96
  -8   2   0   12.66    1.32
  -8   2   0   11.68    1.29
  -8   2   0   12.94    1.49
   7  -2   0   80.78    9.55
   7  -2   0   93.10    9.43
   7  -2   0   93.45    9.34
   7  -2   0   96.89    9.34
   7  -2   0   92.14    9.38
   7  -2   0   92.13    9.69
  -7   2   0   94.25    9.34
  -7   2   0   91.80    9.33
  -7   2   0   85.80    9.60
  -7   2   0   92.05    9.34
  -7   2   0   94.99    9.43
   6  -2   0  347.98   35.19
   6  -2   0  337.09   35.22
   6  -2   0  359.80   35.17
   6  -2   0  355.94   35.28
   6  -2   0  313.19   35.16
   6  -2   0  386.26   35.32
  -6   2   0  345.04   35.19
  -6   2   0  356.43   35.29
  -6   2   0  341.42   35.16
  -6   2   0  306.00   35.16
  -6   2   0  382.28   35.30
  -6   2   0  330.45   35.20
   5  -2   0  230.76   24.05
   5  -2   0  232.54   24.02
   5  -2   0  234.17   24.10
   5  -2   0  249.13   24.14
   5  -2   0  249.60   24.01
   5  -2   0  244.36   24.02
  -5   2   0  247.36   24.12
  -5   2   0  237.39   24.00
  -5   2   0  232.53   24.11
  -5   2   0  216.17   24.00
  -5   2   0  235.81   24.02
  -5   2   0  229.06   24.04
   4  -2   0   11.03    1.15
   4  -2   0   12.48    1.27
   4  -2   0   10.93    1.16
  -4   2   0   12.61    1.24
  -4   2   0   10.47    1.16
  -4   2   0   11.05    1.15
   3  -2   0  520.63   54.37
   3  -2   0  566.66   54.39
  -3   2   0  525.65   54.37
  -3   2   0  529.05   54.38
   2  -2   0    3.56    0.51
   2  -2   0    2.29    0.30
   2  -2   0    2.67    0.31
   2  -2   0    3.39    0.42
   2  -2   0    3.09    0.36
  -2   2   0    3.42    0.36
  -2   2   0    2.73    0.31
  -2   2   0    2.63    0.30
  -2   2   0    3.59    0.40
  -2   2   0    3.56    0.42
   1  -2   0   22.25    2.30
   1  -2   0   24.45    2.33
   1  -2   0   20.58    2.29
  -1   2   0   24.54    2.32
  -1   2   0   21.54    2.31
  -1   2   0   21.86    2.30
  -1   2   0   24.62    2.33
  -1   2   0   20.92    2.29
   0  -2   0   68.64    6.46
   0  -2   0   60.66    6.43
   0  -2   0   66.81    6.44
   0   2   0   62.15    6.44
   0   2   0   66.36    6.46
   0   2   0   68.57    6.46
   0   2   0   54.76    6.43
   0   2   0   59.62    6.43
   1   2   0   93.87    9.35
   1   2   0   90.22    9.34
  -2  -2   0   39.67    3.62
  -2  -2   0   36.24    3.62
  -2  -2   0   33.37    3.62
  -2  -2   0   35.41    3.62
   2   2   0   33.91    3.62
   2   2   0   36.48    3.62
   2   2   0   34.33    3.62
  -3  -2   0    1.55    0.19
  -3  -2   0    1.48    0.19
  -3  -2   0    1.90    0.21
   3   2   0    1.96    0.21
   3   2   0    1.37    0.19
  -4  -2   0  481.60   50.94
   4   2   0  521.71   50.95
  -5  -2   0   16.27    1.66
  -5  -2   0   16.53    1.65
  -5  -2   0   15.53    1.70
  -5  -2   0   15.96    1.65
  -5  -2   0   14.00    1.73
   5   2   0   14.60    1.71
   5   2   0   17.46    1.65
   5   2   0   17.31    1.65
   5   2   0   15.06    1.77
  -6  -2   0  205.64   21.63
  -6  -2   0  189.14   21.63
  -6  -2   0  209.81   21.53
  -6  -2   0  207.01   21.53
  -6  -2   0  226.34   21.55
   6   2   0  223.74   21.60
   6   2   0  213.68   21.68
   6   2   0  198.46   21.63
   6   2   0  216.19   21.56
   6   2   0  214.75   21.53
   6   2   0  227.96   21.53
  -7  -2   0   71.45    7.30
  -7  -2   0   65.62    7.01
  -7  -2   0   74.06    7.03
  -7  -2   0   65.81    7.10
   7   2   0   64.57    7.00
   7   2   0   68.68    7.05
   7   2   0   73.71    7.11
   7   2   0   75.61    7.25
   7   2   0   63.65    7.00
  -8  -2   0   40.50    4.00
  -8  -2   0   38.21    4.05
  -8  -2   0   40.77    3.95
  -8  -2   0   32.17    4.38
  -8  -2   0   32.62    4.44
   8   2   0   37.10    4.12
   8   2   0   38.12    4.02
   8   2   0   43.03    3.94
   8   2   0   34.05    4.40
   8   2   0   33.08    4.65
   8   2   0   41.86    3.95
  -9  -2   0   11.76    1.56
  -9  -2   0   10.80    3.27
  -9  -2   0   14.15    1.44
   9   2   0    9.62    2.43
   9   2   0   14.18    1.43
   9   2   0   10.88    2.09
   9   2   0   14.49    1.41
   9   2   0   12.13    1.72
 -10  -2   0   38.68    4.07
 -10  -2   0   41.44    3.99
 -10  -2   0   29.84    5.02
  10   2   0   32.92    5.30
  10   2   0   43.14    3.98
  10   2   0   39.28    3.98
  10   2   0   36.50    4.26
  10   2   0   31.90    4.80
 -11  -2   0    7.81    2.25
 -11  -2   0   11.72    1.27
 -11  -2   0   10.57    1.39
  11   2   0   10.67    1.20
  11   2   0   12.45    2.89
  11   2   0   12.15    2.35
  11   2   0   11.80    1.71
 -12  -2   0    0.40    2.05
 -12  -2   0    1.50    0.49
 -12  -2   0    1.48    0.31
 -12  -2   0    1.62    0.86
  12   2   0   -1.09    3.09
  12   2   0    3.70    2.13
  12   2   0    1.72    0.38
  12   2   0   -1.05    1.21
  12   2   0    1.75    0.34
 -13  -2   0   -0.18    0.97
 -13  -2   0   -0.74    0.30
 -13  -2   0   -0.96    2.30
 -13  -2   0    0.06    0.56
  13   2   0   -0.07    3.46
  13   2   0   -0.37    0.35
  13   2   0   -2.35    1.23
  13   2   0    0.31    0.31
  13   2   0    4.56    2.38
 -14  -2   0   -1.76    2.56
 -14  -2   0   -0.28    0.60
 -14  -2   0    1.47    1.07
  14   2   0   -1.25    4.08
  14   2   0   -0.30    0.34
  14   2   0    0.90    1.50
 -15  -2   0    7.21    1.06
 -15  -2   0    7.23    1.50
  15   2   0    6.96    0.84
  15   2   0    0.21    4.63
  15   2   0    5.32    1.82
 -16  -2   0    5.17    0.95
 -16  -2   0    5.42    1.61
  16   2   0    3.30    5.56
  16   2   0    2.74    1.74
  16   2   0    5.15    0.72
  16  -3   0    3.95    5.30
  16  -3   0   -0.80    0.41
 -16   3   0   -0.72    3.37
 -16   3   0    1.17    0.71
  15  -3   0    7.32    4.82
  15  -3   0    1.59    1.48
  15  -3   0    1.06    0.46
 -15   3   0    1.50    0.95
 -15   3   0    1.28    0.49
 -15   3   0    4.72    5.99
  14  -3   0    6.91    4.49
  14  -3   0    9.70    2.04
 -14   3   0   10.62    1.26
 -14   3   0   10.04    1.22
 -14   3   0   10.71    3.38
  13  -3   0    0.30    3.79
  13  -3   0    0.40    1.17
  13  -3   0    2.00    0.41
 -13   3   0    0.05    2.83
 -13   3   0    1.70    0.44
 -13   3   0    0.97    0.61
  12  -3   0   20.64    2.04
  12  -3   0   15.26    2.42
  12  -3   0   17.29    4.06
 -12   3   0   17.33    3.41
 -12   3   0   20.69    2.07
 -12   3   0   18.68    2.09
  11  -3   0    0.15    0.27
  11  -3   0   -0.44    0.27
  11  -3   0   -0.18    1.03
  11  -3   0   -0.26    2.86
 -11   3   0   -0.12    0.33
 -11   3   0    0.03    2.05
 -11   3   0    0.25    0.36
  10  -3   0    9.82    1.56
  10  -3   0    5.38    2.74
  10  -3   0   12.21    1.19
  10  -3   0    6.53    2.12
 -10   3   0   11.83    1.22
 -10   3   0   10.93    1.22
 -10   3   0    8.70    2.24
   9  -3   0    8.25    1.26
   9  -3   0   10.34    2.40
   9  -3   0    8.99    1.18
   9  -3   0    7.66    0.94
   9  -3   0    7.14    1.84
   9  -3   0    8.19    0.93
  -9   3   0    9.37    0.97
  -9   3   0    9.37    1.93
  -9   3   0    8.20    1.03
  -9   3   0    8.45    0.96
  -9   3   0    8.26    0.92
   8  -3   0  105.19    9.89
   8  -3   0   82.45   10.20
   8  -3   0   95.88   10.00
   8  -3   0   97.18    9.90
   8  -3   0   96.92   10.41
   8  -3   0   95.28    9.94
  -8   3   0  105.08    9.90
  -8   3   0  101.86    9.99
  -8   3   0   94.87    9.90
  -8   3   0   93.42   10.26
   7  -3   0   13.08    1.44
   7  -3   0    9.25    1.13
   7  -3   0    9.98    1.13
   7  -3   0   14.81    2.02
  -7   3   0   13.24    1.31
  -7   3   0    9.55    1.12
  -7   3   0   14.41    1.78
  -7   3   0   10.29    1.14
  -7   3   0   13.85    1.75
  -7   3   0   11.79    1.32
   6  -3   0    4.71    1.12
   6  -3   0    6.55    0.83
   6  -3   0    5.88    1.41
   6  -3   0    5.49    0.64
   6  -3   0    5.08    0.63
   6  -3   0    7.24    0.74
   6  -3   0    6.23    0.72
  -6   3   0    7.05    0.81
  -6   3   0    6.34    1.28
  -6   3   0    5.50    1.19
  -6   3   0    5.30    0.62
  -6   3   0    3.94    0.77
  -6   3   0    7.67    0.83
  -6   3   0    5.54    0.65
   5  -3   0  106.96   10.98
   5  -3   0  114.87   11.07
   5  -3   0  106.24   10.95
   5  -3   0   93.38   10.92
   5  -3   0   93.78   10.92
   5  -3   0  116.62   10.94
  -5   3   0  119.63   11.11
  -5   3   0  104.17   10.95
  -5   3   0  112.02   10.96
  -5   3   0  104.23   10.97
  -5   3   0  115.24   11.09
   4  -3   0  508.55   51.67
   4  -3   0  530.13   51.69
  -4   3   0  492.33   51.62
  -4   3   0  536.67   51.73
  -4   3   0  523.06   51.68
  -4   3   0  461.70   51.63
   3  -3   0  113.68   11.32
   3  -3   0  117.45   11.39
   3  -3   0  116.58   11.36
   3  -3   0  103.51   11.32
   3  -3   0  105.80   11.34
  -3   3   0  116.78   11.34
  -3   3   0  104.49   11.34
  -3   3   0  120.33   11.41
  -3   3   0  104.85   11.32
   2  -3   0    5.68    0.61
   2  -3   0    8.43    1.08
  -2   3   0    7.09    0.69
  -2   3   0    7.28    0.97
  -2   3   0    5.12    0.60
  -2   3   0    5.75    0.61
   1  -3   0    7.59    0.84
   1  -3   0    8.50    0.93
  -1   3   0    9.49    1.02
  -1   3   0    6.48    0.82
  -1   3   0    8.12    0.89
  -1   3   0    7.98    0.84
  -1   3   0    8.73    0.93
   0  -3   0    3.60    0.47
   0  -3   0    4.72    0.59
   0  -3   0    4.75    0.53
   0   3   0    4.25    0.55
   0   3   0    3.40    0.44
   0   3   0    4.91    0.60
   1   3   0  572.10   58.64
  -2  -3   0   73.01    7.15
  -2  -3   0   74.69    7.15
  -2  -3   0   69.38    7.15
   2   3   0   68.44    7.15
   2   3   0   70.32    7.15
   2   3   0   66.98    7.15
  -3  -3   0   18.24    1.89
  -3  -3   0   20.54    1.92
  -3  -3   0   17.28    1.89
   3   3   0   17.14    1.89
   3   3   0   21.24    1.96
   3   3   0   17.00    1.89
   3   3   0   20.03    1.92
  -4  -3   0   23.06    2.26
  -4  -3   0   23.06    2.26
  -4  -3   0   22.49    2.27
  -4  -3   0   21.24    2.31
  -4  -3   0   21.51    2.27
   4   3   0   20.60    2.34
   4   3   0   21.62    2.30
   4   3   0   23.14    2.27
  -5  -3   0  422.46   41.61
  -5  -3   0  386.66   41.59
   5   3   0  434.77   41.65
   5   3   0  404.08   41.68
   5   3   0  416.57   41.61
   5   3   0  395.84   41.66
  -6  -3   0  247.71   25.48
  -6  -3   0  234.82   25.42
  -6  -3   0  271.45   25.45
  -6  -3   0  232.26   25.43
   6   3   0  235.05   25.42
   6   3   0  260.73   25.45
   6   3   0  228.63   25.43
   6   3   0  275.07   25.54
   6   3   0  271.89   25.49
  -7  -3   0   11.19    1.10
  -7  -3   0   10.40    1.09
  -7  -3   0   10.74    1.31
  -7  -3   0   11.34    1.26
   7   3   0    9.49    1.40
   7   3   0    8.63    1.56
   7   3   0    7.30    1.93
   7   3   0   10.95    1.25
   7   3   0   10.24    1.11
  -8  -3   0    0.05    1.21
  -8  -3   0    1.16    0.22
  -8  -3   0    0.70    0.27
  -8  -3   0    0.61    0.51
   8   3   0    1.22    0.24
   8   3   0    1.19    0.48
   8   3   0    0.11    1.22
   8   3   0    0.33    1.47
   8   3   0    1.03    0.21
   8   3   0    0.28    0.65
  -9  -3   0    6.37    1.69
  -9  -3   0    9.03    1.06
  -9  -3   0    7.61    1.14
  -9  -3   0   10.14    1.00
   9   3   0   10.49    1.00
   9   3   0    8.50    1.32
   9   3   0    9.21    1.02
   9   3   0    7.33    1.80
   9   3   0    5.58    2.12
 -10  -3   0   15.25    1.54
 -10  -3   0   14.25    1.72
 -10  -3   0   14.13    1.49
 -10  -3   0   10.09    2.19
  10   3   0    9.76    2.76
  10   3   0   12.71    2.33
  10   3   0   13.43    1.51
  10   3   0   15.17    1.49
  10   3   0   14.56    1.87
 -11  -3   0    4.05    0.59
 -11  -3   0    3.16    0.86
 -11  -3   0    4.45    0.51
 -11  -3   0    1.40    1.82
  11   3   0    1.46    1.15
  11   3   0    3.72    0.53
  11   3   0    2.90    1.98
  11   3   0    4.16    0.50
  11   3   0    1.05    2.67
 -12  -3   0    5.98    2.24
 -12  -3   0    6.49    0.79
 -12  -3   0    6.86    1.12
 -12  -3   0    6.55    0.74
  12   3   0    4.72    1.41
  12   3   0    5.14    0.72
  12   3   0    2.52    3.32
  12   3   0    5.20    0.69
  12   3   0   10.14    2.34
 -13  -3   0    2.40    2.65
 -13  -3   0   -0.01    0.30
 -13  -3   0   -0.41    0.55
 -13  -3   0    0.32    1.02
  13   3   0   -2.06    1.35
  13   3   0    8.24    3.23
  13   3   0   -3.25    3.49
  13   3   0    0.11    0.30
  13   3   0   -0.51    0.35
 -14  -3   0    5.14    1.44
 -14  -3   0    7.82    1.04
  14   3   0    8.81    0.97
  14   3   0    5.95    1.79
  14   3   0    2.53    3.94
 -15  -3   0    8.79    1.77
 -15  -3   0   10.90    1.34
  15   3   0    4.86    4.74
  15   3   0   11.31    1.25
  15   3   0   10.24    2.13
  16  -4   0    3.50    5.29
  16  -4   0    6.17    2.14
  16  -4   0    5.62    0.82
 -16   4   0    6.69    0.99
 -16   4   0    9.81    3.77
  15  -4   0    6.29    0.80
  15  -4   0    2.83    1.68
  15  -4   0    3.07    4.92
 -15   4   0    5.96    3.50
 -15   4   0    6.16    0.82
  14  -4   0    0.40    1.49
  14  -4   0   -3.05    4.39
  14  -4   0    0.76    0.42
 -14   4   0    1.76    3.21
 -14   4   0    0.07    0.44
 -14   4   0   -0.14    0.55
  13  -4   0    6.34    4.23
  13  -4   0   18.75    1.73
  13  -4   0   12.02    2.21
 -13   4   0   13.22    3.49
 -13   4   0   15.40    1.78
  12  -4   0   -1.08    1.18
  12  -4   0   -0.01    3.39
  12  -4   0   -0.04    0.31
 -12   4   0    0.00    0.43
 -12   4   0   -0.37    0.36
 -12   4   0   -1.89    2.59
  11  -4   0    2.45    0.40
  11  -4   0   -1.75    3.31
  11  -4   0    3.16    1.14
 -11   4   0    2.11    0.44
 -11   4   0   -0.08    2.26
 -11   4   0    2.40    0.44
  10  -4   0    2.79    0.99
  10  -4   0    0.79    0.69
  10  -4   0    2.11    2.55
  10  -4   0    0.74    0.28
  10  -4   0    1.31    0.29
 -10   4   0    1.11    0.34
 -10   4   0    1.15    0.34
   9  -4   0   58.63    7.09
   9  -4   0   62.05    6.17
   9  -4   0   59.63    6.72
   9  -4   0   67.14    6.12
   9  -4   0   57.58    6.12
  -9   4   0   56.60    6.11
  -9   4   0   55.10    6.78
  -9   4   0   53.27    6.21
  -9   4   0   65.26    6.13
   8  -4   0    4.53    1.57
   8  -4   0    7.80    0.87
   8  -4   0    7.24    0.98
   8  -4   0    8.55    1.15
   8  -4   0    9.01    0.86
   8  -4   0    7.66    1.06
   8  -4   0    3.51    2.04
  -8   4   0    8.04    0.84
  -8   4   0    5.35    1.74
  -8   4   0    6.00    1.05
  -8   4   0    8.72    0.89
   7  -4   0   13.70    1.42
   7  -4   0   12.82    2.21
   7  -4   0   13.97    1.53
   7  -4   0   12.76    1.59
   7  -4   0   12.73    1.93
   7  -4   0   13.87    1.75
   7  -4   0   14.46    1.42
  -7   4   0   14.70    1.43
  -7   4   0   10.42    1.96
  -7   4   0   13.93    2.05
  -7   4   0   13.56    1.40
  -7   4   0   10.36    1.64
  -7   4   0   13.67    1.56
  -7   4   0   13.88    1.61
   6  -4   0   25.46    3.26
   6  -4   0   29.55    2.87
   6  -4   0   26.81    3.58
   6  -4   0   28.59    2.92
   6  -4   0   27.33    2.88
   6  -4   0   29.23    2.94
   6  -4   0   28.16    3.00
  -6   4   0   26.69    3.39
  -6   4   0   29.53    2.94
  -6   4   0   27.31    2.99
  -6   4   0   24.43    3.36
  -6   4   0   29.53    2.88
  -6   4   0   28.16    2.97
  -6   4   0   27.19    2.87
   5  -4   0  192.86   19.36
   5  -4   0  183.66   19.25
   5  -4   0  182.67   19.28
   5  -4   0  192.26   19.31
   5  -4   0  198.01   19.25
   5  -4   0  206.76   19.41
  -5   4   0  182.93   19.28
  -5   4   0  201.79   19.38
  -5   4   0  195.15   19.27
  -5   4   0  189.72   19.36
  -5   4   0  186.22   19.25
  -5   4   0  163.65   19.23
   4  -4   0   19.19    2.04
   4  -4   0   18.27    2.31
   4  -4   0   16.68    2.49
   4  -4   0   20.36    2.04
   4  -4   0   19.37    1.99
   4  -4   0   19.81    2.11
   4  -4   0   19.78    2.19
   4  -4   0   18.65    2.00
  -4   4   0   20.88    2.00
  -4   4   0   19.82    2.11
  -4   4   0   21.38    2.05
  -4   4   0   18.59    2.39
  -4   4   0   18.66    2.08
  -4   4   0   18.90    1.99
   3  -4   0   17.69    1.85
   3  -4   0   16.67    1.89
   3  -4   0   17.19    1.85
   3  -4   0   16.94    1.97
   3  -4   0   18.96    1.81
   3  -4   0   17.49    1.81
  -3   4   0   18.68    1.82
  -3   4   0   17.38    1.88
  -3   4   0   18.09    1.85
  -3   4   0   19.31    1.81
  -3   4   0   13.58    2.12
  -3   4   0   15.88    1.91
   2  -4   0   64.27    6.02
   2  -4   0   59.87    5.96
   2  -4   0   53.68    5.95
   2  -4   0   62.81    6.04
  -2   4   0   62.73    6.00
  -2   4   0   52.46    5.98
  -2   4   0   54.97    5.95
   1  -4   0  164.48   16.32
   1  -4   0  161.79   16.31
   1  -4   0  143.99   16.26
   1  -4   0  160.63   16.31
   1  -4   0  155.16   16.27
  -1   4   0  167.24   16.32
  -1   4   0  159.20   16.29
  -1   4   0  173.66   16.33
  -1   4   0  156.69   16.31
   0  -4   0   82.23    7.74
   0  -4   0   70.29    7.67
   0  -4   0   78.36    7.71
   0  -4   0   70.39    7.68
   0  -4   0   78.75    7.70
   0  -4   0   66.55    7.67
   0  -4   0   75.77    7.68
   0   4   0   72.06    7.68
   0   4   0   81.80    7.72
   0   4   0   80.50    7.74
   0   4   0   83.91    7.74
   0   4   0   68.05    7.67
   0   4   0   76.78    7.74
  -1  -4   0  541.57   56.41
  -1  -4   0  561.34   56.42
   1   4   0  485.74   53.71
   1   4   0  523.64   53.71
  -2  -4   0    5.14    0.61
  -2  -4   0    5.09    0.59
  -2  -4   0    5.34    0.64
  -2  -4   0    5.01    0.52
  -2  -4   0    4.39    0.50
   2   4   0    4.41    0.50
   2   4   0    5.37    0.78
   2   4   0    5.14    0.68
   2   4   0    4.57    0.50
  -3  -4   0   31.05    2.89
  -3  -4   0   27.93    2.86
  -3  -4   0   27.50    2.86
  -3  -4   0   26.44    2.86
   3   4   0   26.33    2.86
   3   4   0   32.42    2.88
   3   4   0   25.76    2.85
  -4  -4   0   39.52    4.04
  -4  -4   0   38.85    4.03
  -4  -4   0   37.80    4.07
   4   4   0   39.87    4.10
   4   4   0   43.29    4.03
   4   4   0   37.59    4.06
   4   4   0   40.06    4.03
  -5  -4   0  131.34   13.82
  -5  -4   0  129.55   13.82
  -5  -4   0  138.56   13.84
   5   4   0  143.55   13.88
   5   4   0  137.97   13.84
   5   4   0  130.21   13.81
   5   4   0  148.22   13.95
   5   4   0  129.59   13.82
   5   4   0  137.73   13.91
  -6  -4   0   29.23    2.97
  -6  -4   0   28.36    2.88
  -6  -4   0   29.09    2.90
   6   4   0   25.80    3.24
   6   4   0   26.57    3.43
   6   4   0   29.98    3.03
   6   4   0   27.77    2.89
   6   4   0   28.74    2.89
   6   4   0   27.20    2.95
  -7  -4   0   21.86    2.12
  -7  -4   0   22.21    2.11
  -7  -4   0   19.17    2.22
  -7  -4   0   20.45    2.10
   7   4   0   16.42    2.70
   7   4   0   17.87    2.89
   7   4   0   20.70    2.33
   7   4   0   21.08    2.12
   7   4   0   18.71    2.21
  -8  -4   0   21.55    2.34
  -8  -4   0   22.36    2.23
  -8  -4   0   20.99    2.20
   8   4   0   21.60    2.34
   8   4   0   20.56    2.22
   8   4   0   21.50    2.49
   8   4   0   20.51    3.30
   8   4   0   19.44    3.02
   8   4   0   22.28    2.21
  -9  -4   0    5.02    0.94
  -9  -4   0    6.21    0.75
  -9  -4   0    6.78    0.74
   9   4   0    7.52    0.74
   9   4   0    4.43    1.67
   9   4   0    6.66    0.78
   9   4   0    4.92    3.29
   9   4   0    3.02    1.44
 -10  -4   0   16.48    1.70
 -10  -4   0   14.03    1.89
 -10  -4   0   16.48    1.64
  10   4   0   12.43    1.99
  10   4   0    8.77    2.88
  10   4   0   15.14    1.67
  10   4   0   17.07    1.64
 -11  -4   0   18.56    1.83
 -11  -4   0   18.02    2.06
 -11  -4   0   18.08    1.84
  11   4   0   16.02    1.74
  11   4   0   14.73    2.19
  11   4   0   13.73    3.23
  11   4   0   15.09    1.77
  11   4   0   16.93    2.76
 -12  -4   0   15.24    1.45
 -12  -4   0    9.43    1.71
 -12  -4   0   15.01    1.62
  12   4   0   12.69    1.50
  12   4   0   14.22    1.48
  12   4   0    8.32    2.58
 -13  -4   0    0.09    1.10
 -13  -4   0    1.03    0.59
  13   4   0    0.18    0.30
  13   4   0    0.99    3.56
  13   4   0   -0.25    1.33
 -14  -4   0    9.93    1.71
 -14  -4   0   10.49    1.30
  14   4   0    7.56    2.03
  14   4   0    3.93    4.07
  14   4   0   12.23    1.24
 -15  -4   0    1.90    0.75
 -15  -4   0    1.55    1.40
  15   4   0    1.04    1.63
  15   4   0    1.16    0.40
  15   4   0    1.87    4.83
  16  -5   0   -0.43    1.59
  16  -5   0    0.23    0.45
  16  -5   0   -3.21    5.18
 -16   5   0    0.98    0.72
  15  -5   0    1.35    2.11
  15  -5   0    5.09    4.90
  15  -5   0    0.01    1.58
  15  -5   0    0.22    0.42
 -15   5   0    1.89    0.85
 -15   5   0    0.90    3.47
  14  -5   0    1.19    4.46
  14  -5   0   -0.06    1.29
  14  -5   0    1.83    0.47
 -14   5   0    1.90    0.51
 -14   5   0    1.84    0.60
 -14   5   0   -2.31    3.19
  13  -5   0   -0.08    1.32
  13  -5   0    0.39    0.35
  13  -5   0   -4.31    3.97
 -13   5   0    0.46    0.56
 -13   5   0   -4.23    2.95
 -13   5   0    0.39    0.42
  12  -5   0    0.36    0.32
  12  -5   0   -6.87    3.51
  12  -5   0   -0.47    1.04
 -12   5   0   -0.73    0.37
 -12   5   0   -1.18    3.06
 -12   5   0    0.25    0.42
  11  -5   0    0.47    1.02
  11  -5   0    0.11    0.28
  11  -5   0   -8.50    6.39
 -11   5   0   -0.25    0.38
 -11   5   0    0.35    0.37
 -11   5   0   -1.37    2.35
  10  -5   0   51.07    7.07
  10  -5   0   51.06    5.88
  10  -5   0   51.98    5.73
 -10   5   0   56.88    5.65
 -10   5   0   51.80    6.66
 -10   5   0   62.19    5.67
   9  -5   0    8.06    0.87
   9  -5   0    8.27    0.86
   9  -5   0    9.09    4.07
   9  -5   0    6.48    1.28
   9  -5   0    7.54    1.04
  -9   5   0    5.47    1.96
  -9   5   0    5.42    1.13
  -9   5   0    8.65    0.91
  -9   5   0    7.11    0.83
   8  -5   0    0.85    0.21
   8  -5   0   -0.94    1.38
   8  -5   0    0.75    0.55
   8  -5   0   -0.38    0.95
   8  -5   0    1.17    0.25
   8  -5   0    0.58    0.75
   8  -5   0    1.25    1.96
  -8   5   0    0.99    0.28
  -8   5   0   -0.06    0.70
  -8   5   0    0.61    1.44
  -8   5   0   -0.33    1.53
  -8   5   0    0.74    0.19
   7  -5   0    3.82    1.34
   7  -5   0    6.25    0.82
   7  -5   0    6.36    0.71
   7  -5   0    7.48    1.02
   7  -5   0    7.24    0.86
   7  -5   0    5.77    1.84
  -7   5   0    5.01    1.54
  -7   5   0    4.81    0.96
  -7   5   0    6.22    0.69
  -7   5   0    6.68    0.84
  -7   5   0    7.76    0.91
  -7   5   0    2.92    1.49
  -7   5   0    6.73    0.75
   6  -5   0    0.86    0.19
   6  -5   0    0.40    1.03
   6  -5   0    0.94    0.37
   6  -5   0    0.83    0.76
   6  -5   0    0.73    0.19
   6  -5   0    3.14    1.42
   6  -5   0    1.08    0.43
   6  -5   0    1.07    0.56
  -6   5   0    0.83    1.17
  -6   5   0    0.71    0.15
  -6   5   0    0.77    0.60
  -6   5   0    0.87    0.40
  -6   5   0    0.74    0.22
  -6   5   0    1.34    1.11
  -6   5   0    0.49    0.44
   5  -5   0    7.55    0.74
   5  -5   0    6.57    0.73
  -5   5   0    5.99    0.72
  -5   5   0    7.33    0.75
   4  -5   0   41.52    4.92
   4  -5   0   44.13    4.59
   4  -5   0   45.97    4.56
   4  -5   0   44.60    4.59
   4  -5   0   46.47    4.64
   4  -5   0   45.02    4.56
   4  -5   0   46.23    4.71
   4  -5   0   40.57    4.76
  -4   5   0   45.47    4.59
  -4   5   0   47.94    4.56
  -4   5   0   43.32    4.82
  -4   5   0   44.94    4.56
  -4   5   0   43.80    4.65
  -4   5   0   43.62    4.62
   3  -5   0   15.76    1.86
   3  -5   0   19.91    2.15
   3  -5   0   18.09    1.86
  -3   5   0   18.69    1.90
  -3   5   0   16.10    1.86
  -3   5   0   21.23    2.04
  -3   5   0   20.10    2.01
  -3   5   0   18.97    1.95
   2  -5   0   94.08    8.86
   2  -5   0   74.15    8.78
   2  -5   0   87.42    8.87
   2  -5   0   79.22    8.78
   2  -5   0   88.09    8.80
  -2   5   0   94.67    8.91
  -2   5   0   82.45    8.78
  -2   5   0   79.22    8.82
  -2   5   0   93.63    8.84
  -2   5   0   93.88    8.86
   1  -5   0   22.84    2.46
   1  -5   0   23.17    2.49
   1  -5   0   20.86    2.58
   1  -5   0   25.84    2.45
   1  -5   0   26.96    2.45
  -1   5   0   22.78    2.55
   0   5   0  471.65   46.23
   0   5   0  471.38   46.24
   0   5   0  439.30   46.24
   0   5   0  439.11   46.24
  -1  -5   0    7.35    0.72
   1   5   0    6.31    0.70
  -2  -5   0  214.09   21.61
  -2  -5   0  225.20   21.63
  -2  -5   0  190.24   21.60
   2   5   0  191.90   21.60
   2   5   0  227.96   21.68
   2   5   0  229.46   21.64
  -3  -5   0    9.18    0.84
  -3  -5   0    7.68    0.83
   3   5   0    7.34    0.82
  -4  -5   0    6.28    0.71
  -4  -5   0    5.81    0.63
  -4  -5   0    5.74    0.62
   4   5   0    5.20    0.59
   4   5   0    6.32    0.75
   4   5   0    4.82    0.70
  -5  -5   0    6.21    0.72
   5   5   0    6.63    0.71
   5   5   0    8.20    1.01
   5   5   0    8.05    1.19
   5   5   0    7.88    0.85
   5   5   0    5.71    0.69
  -6  -5   0   -0.05    0.21
  -6  -5   0    0.33    0.20
  -6  -5   0   -0.17    0.45
   6   5   0    0.35    0.37
   6   5   0    0.52    0.84
   6   5   0    0.29    0.17
   6   5   0    1.86    1.27
   6   5   0    0.60    0.15
  -7  -5   0   35.89    3.58
  -7  -5   0   34.59    3.50
   7   5   0   34.49    3.49
   7   5   0   33.76    3.50
   7   5   0   33.75    3.57
   7   5   0   34.92    3.67
   7   5   0   33.92    3.93
   7   5   0   30.08    4.17
  -8  -5   0    3.28    0.42
  -8  -5   0    3.04    0.68
   8   5   0    2.00    0.34
   8   5   0    2.29    0.38
   8   5   0    5.42    1.39
   8   5   0    4.44    1.63
   8   5   0    2.94    0.77
   8   5   0    4.23    0.63
  -9  -5   0   12.00    1.65
  -9  -5   0   14.32    1.42
   9   5   0   13.46    1.36
   9   5   0    9.09    2.08
   9   5   0   13.23    1.39
   9   5   0   10.85    1.68
 -10  -5   0   23.13    2.53
 -10  -5   0   24.26    2.35
  10   5   0   24.80    3.59
  10   5   0   21.20    3.42
  10   5   0   22.08    2.77
  10   5   0   20.91    2.31
  10   5   0   21.06    2.29
 -11  -5   0   29.45    3.64
 -11  -5   0   36.90    3.50
  11   5   0   33.06    3.46
  11   5   0   34.92    3.44
  11   5   0   29.32    3.89
 -12  -5   0   11.28    2.35
 -12  -5   0   16.42    1.63
  12   5   0   14.50    1.47
  12   5   0    7.03    3.43
  12   5   0   12.65    1.51
  12   5   0   12.64    2.68
  12   5   0   12.35    2.03
 -13  -5   0    0.66    0.60
 -13  -5   0    0.68    1.12
  13   5   0   -0.88    1.39
  13   5   0   -4.22    3.55
  13   5   0    0.33    0.31
 -14  -5   0   -0.11    1.51
 -14  -5   0    1.12    0.70
  14   5   0    0.87    0.35
  14   5   0    0.54    1.55
  14   5   0   -5.95    3.92
 -15  -5   0   10.95    1.27
 -15  -5   0    8.17    1.79
  15   5   0    8.26    3.24
  15   5   0    5.01    5.51
  15   5   0    9.18    1.13
  15  -6   0   -1.94    4.78
  15  -6   0    1.78    1.70
  15  -6   0   -0.90    0.41
 -15   6   0   -0.31    0.63
 -15   6   0   -0.04    0.47
  14  -6   0   -0.56    2.23
  14  -6   0   -2.12    4.40
  14  -6   0    0.15    0.42
  14  -6   0   -0.29    1.45
 -14   6   0    1.93    3.34
 -14   6   0    0.07    0.45
 -14   6   0   -0.46    0.56
  13  -6   0    0.46    1.83
  13  -6   0   -3.61    4.06
  13  -6   0    3.71    1.52
 -13   6   0   -0.44    3.07
  12  -6   0    0.52    0.51
  12  -6   0   -3.32    3.54
  12  -6   0   -0.19    1.22
  12  -6   0   -0.79    1.64
 -12   6   0    0.30    2.83
 -12   6   0    0.02    0.39
 -12   6   0    0.28    0.44
  11  -6   0    1.20    1.55
  11  -6   0    0.27    4.81
  11  -6   0    2.41    1.16
  11  -6   0    4.37    0.54
 -11   6   0    2.32    2.86
 -11   6   0    4.03    0.57
 -11   6   0    3.03    1.11
 -11   6   0    3.92    0.57
  10  -6   0    7.86    1.20
  10  -6   0    9.51    2.97
  10  -6   0    8.00    0.98
  10  -6   0    9.21    1.43
 -10   6   0   10.73    2.47
 -10   6   0    8.27    1.03
 -10   6   0    8.89    1.37
 -10   6   0    9.05    1.03
   9  -6   0   17.65    2.45
   9  -6   0   17.21    2.12
   9  -6   0   17.41    4.88
   9  -6   0   14.80    1.80
   9  -6   0   14.71    1.60
  -9   6   0   17.63    2.08
  -9   6   0   14.88    1.63
  -9   6   0   13.69    1.58
  -9   6   0   20.12    2.71
   8  -6   0   19.86    2.32
   8  -6   0   19.19    2.10
   8  -6   0   17.49    2.55
   8  -6   0   18.55    3.02
   8  -6   0   19.30    1.96
  -8   6   0   20.63    2.01
  -8   6   0   20.05    2.40
  -8   6   0   19.28    2.75
  -8   6   0   16.64    2.70
  -8   6   0   17.24    1.94
   7  -6   0   30.11    3.32
   7  -6   0   31.06    3.39
   7  -6   0   34.70    3.40
   7  -6   0   33.12    3.67
   7  -6   0   29.32    4.40
   7  -6   0   31.92    3.52
   7  -6   0   34.45    3.32
  -7   6   0   34.42    3.33
  -7   6   0   30.10    4.08
  -7   6   0   35.51    4.11
  -7   6   0   33.06    3.53
  -7   6   0   33.20    3.41
  -7   6   0   29.58    3.31
   6  -6   0   54.17    5.26
   6  -6   0   48.70    5.12
   6  -6   0   54.33    5.18
   6  -6   0   51.71    5.83
   6  -6   0   46.47    5.48
   6  -6   0   45.39    5.12
   6  -6   0   51.96    5.17
  -6   6   0   51.68    5.26
  -6   6   0   43.47    5.56
  -6   6   0   45.55    5.11
  -6   6   0   53.86    5.18
  -6   6   0   51.19    5.59
  -6   6   0   51.24    5.13
  -6   6   0   54.10    5.23
   5  -6   0   36.65    3.96
   5  -6   0   27.90    3.58
   5  -6   0   31.68    3.26
   5  -6   0   28.35    3.21
   5  -6   0   30.90    3.24
   5  -6   0   34.17    3.45
   5  -6   0   30.59    3.19
  -5   6   0   32.36    3.69
  -5   6   0   30.29    3.20
  -5   6   0   32.91    3.36
  -5   6   0   32.66    3.25
  -5   6   0   29.73    3.30
  -5   6   0   30.56    3.20
  -5   6   0   35.70    3.71
   4  -6   0    4.26    0.52
   4  -6   0    3.49    0.97
   4  -6   0    4.91    0.90
   4  -6   0    4.75    0.51
   4  -6   0    5.17    1.31
   4  -6   0    4.21    0.51
   4  -6   0    5.21    0.58
   4  -6   0    4.23    0.63
  -4   6   0    4.70    0.59
  -4   6   0    4.87    0.69
  -4   6   0    3.88    0.77
  -4   6   0    4.65    0.50
  -4   6   0    4.89    1.11
  -4   6   0    4.37    0.53
   3  -6   0   95.86   10.44
   3  -6   0  104.84   10.56
   3  -6   0  107.22   10.91
   3  -6   0  110.32   10.46
   3  -6   0  110.72   10.54
   3  -6   0   91.71   10.43
  -3   6   0  112.12   10.51
  -3   6   0  109.67   10.61
  -3   6   0   95.59   10.48
  -3   6   0  100.21   10.44
  -3   6   0  109.90   10.53
  -3   6   0   89.20   10.43
   2  -6   0  146.43   14.06
   2  -6   0  141.94   14.08
   2  -6   0  137.96   13.99
   2  -6   0  132.46   14.05
   2  -6   0  117.57   13.96
  -2   6   0  126.50   14.01
  -2   6   0  147.32   14.09
  -2   6   0  144.73   14.10
  -2   6   0  139.38   14.03
  -2   6   0  142.94   14.05
   1  -6   0   77.65    8.39
   1  -6   0   84.75    8.40
   1  -6   0   88.67    8.43
   1  -6   0   72.17    8.39
   1  -6   0   85.31    8.47
  -1   6   0   90.96    8.47
  -1   6   0   92.47    8.54
  -1   6   0   72.48    8.39
   0  -6   0   88.92    8.86
   0  -6   0   87.05    8.89
   0  -6   0   85.95    8.95
   0  -6   0   86.72    8.87
   0   6   0   77.96    9.09
   0   6   0   82.13    8.96
   0   6   0   93.41    8.86
   0   6   0   87.68    8.93
   0   6   0   92.74    8.86
  -1  -6   0   73.79    7.21
  -1  -6   0   73.18    7.19
  -1  -6   0   69.88    7.18
   1   6   0   72.87    7.29
   1   6   0   66.87    7.17
   1   6   0   76.14    7.25
   1   6   0   63.32    7.17
  -2  -6   0  155.37   17.61
  -2  -6   0  178.65   17.63
  -2  -6   0  166.90   17.62
  -2  -6   0  183.19   17.65
   2   6   0  188.13   17.71
   2   6   0  186.97   17.67
   2   6   0  157.80   17.61
  -3  -6   0   18.51    1.79
  -3  -6   0   16.06    1.72
  -3  -6   0   16.84    1.73
   3   6   0   16.23    1.72
   3   6   0   15.61    1.72
   3   6   0   20.48    1.90
  -4  -6   0    5.36    0.72
  -4  -6   0    7.80    0.92
  -4  -6   0    6.79    0.77
   4   6   0    6.79    0.71
   4   6   0    7.36    0.80
   4   6   0    7.69    1.00
   4   6   0    6.23    0.69
   4   6   0    6.70    1.06
  -5  -6   0   33.89    3.39
  -5  -6   0   33.42    3.33
  -5  -6   0   31.82    3.32
   5   6   0   33.08    3.50
   5   6   0   33.17    3.36
   5   6   0   30.46    3.31
  -6  -6   0   30.27    3.29
  -6  -6   0   32.46    3.21
  -6  -6   0   30.61    3.21
   6   6   0   28.96    3.26
   6   6   0   31.68    3.20
   6   6   0   31.19    3.36
   6   6   0   32.82    3.19
  -7  -6   0   90.22    9.01
  -7  -6   0   91.52    9.00
  -7  -6   0   89.70    9.05
   7   6   0   84.64    9.04
   7   6   0   78.33    9.35
   7   6   0   88.09    9.12
   7   6   0   93.37    8.99
   7   6   0   98.51    9.02
   7   6   0   76.72    9.25
  -8  -6   0    0.72    0.32
  -8  -6   0    0.92    0.67
   8   6   0    3.27    1.41
   8   6   0    1.76    2.81
   8   6   0    0.75    0.87
   8   6   0    0.81    0.22
   8   6   0    2.18    0.56
   8   6   0    0.78    0.28
  -9  -6   0   21.68    2.18
  -9  -6   0   22.42    2.37
   9   6   0   19.84    2.16
   9   6   0   25.29    3.26
   9   6   0   20.15    2.13
   9   6   0   19.50    2.53
   9   6   0   17.00    3.01
 -10  -6   0   45.49    4.30
 -10  -6   0   40.04    4.43
  10   6   0   41.78    4.28
  10   6   0   38.98    4.60
  10   6   0   43.33    4.26
  10   6   0   33.02    5.09
 -11  -6   0   33.38    3.23
 -11  -6   0   27.35    3.41
  11   6   0   29.68    3.19
  11   6   0   31.71    3.17
  11   6   0   28.70    3.97
 -12  -6   0    2.42    1.06
  12   6   0    1.61    0.43
  12   6   0    1.47    0.34
  12   6   0    1.95    1.45
  12   6   0   -0.16    3.14
 -13  -6   0    0.17    1.20
 -13  -6   0    2.05    0.66
  13   6   0   -2.74    3.55
  13   6   0    1.22    1.38
 -14  -6   0    1.32    1.01
 -14  -6   0    2.66    1.36
  14   6   0    0.03    1.45
  14   6   0    1.35    0.37
  14   6   0    0.70    4.01
  15  -7   0    2.24    4.99
  15  -7   0   -0.86    0.41
 -15   7   0   -0.37    0.48
 -15   7   0    3.10    3.74
 -15   7   0   -0.01    0.64
  14  -7   0    7.23    4.72
  14  -7   0   -0.02    1.93
  14  -7   0    2.82    0.55
  14  -7   0    2.88    1.69
 -14   7   0    4.00    0.69
 -14   7   0    2.93    4.56
 -14   7   0    3.61    0.63
  13  -7   0    1.34    0.42
  13  -7   0    0.16    1.42
  13  -7   0   -0.58    1.74
  13  -7   0   -0.95    4.21
 -13   7   0    1.08    0.46
 -13   7   0   -0.81    3.11
 -13   7   0    0.09    0.52
  12  -7   0    0.02    1.60
  12  -7   0   -0.23    3.76
  12  -7   0   -0.46    0.35
  12  -7   0    0.30    1.35
 -12   7   0   -0.58    2.84
 -12   7   0    0.27    0.42
 -12   7   0   -0.17    0.43
 -12   7   0    1.10    1.27
  11  -7   0   22.23    2.20
  11  -7   0   19.04    2.65
  11  -7   0   20.18    2.45
  11  -7   0   17.24    4.35
 -11   7   0   21.81    2.23
 -11   7   0   16.36    3.53
  10  -7   0   14.42    3.56
  10  -7   0   17.16    2.06
  10  -7   0   13.05    2.33
  10  -7   0   16.68    2.17
  10  -7   0   17.66    1.78
 -10   7   0   15.20    2.11
 -10   7   0   18.62    1.82
 -10   7   0   16.50    3.09
   9  -7   0    4.66    1.06
   9  -7   0    4.14    0.54
   9  -7   0    3.69    2.71
   9  -7   0    3.40    1.32
   9  -7   0    4.86    0.91
  -9   7   0    3.84    2.35
  -9   7   0    4.24    0.54
  -9   7   0    4.18    1.13
  -9   7   0    4.96    0.60
   8  -7   0    7.14    0.97
   8  -7   0    6.93    0.77
   8  -7   0    6.67    1.20
   8  -7   0    6.14    1.37
   8  -7   0    4.00    2.41
  -8   7   0    6.94    0.74
  -8   7   0    4.99    1.20
  -8   7   0    4.34    1.94
  -8   7   0    6.80    0.82
  -8   7   0    4.59    2.00
   7  -7   0   12.78    1.78
   7  -7   0   12.30    1.81
   7  -7   0   10.95    2.56
   7  -7   0   11.57    1.51
   7  -7   0   13.12    1.36
  -7   7   0   12.48    1.35
  -7   7   0   14.90    1.39
  -7   7   0   12.53    1.68
  -7   7   0   12.40    2.25
   6  -7   0   17.54    1.85
   6  -7   0   18.39    1.95
   6  -7   0   19.38    2.32
   6  -7   0   17.15    1.92
   6  -7   0   23.96    2.84
   6  -7   0   15.83    1.82
  -6   7   0   18.96    1.95
  -6   7   0   15.89    1.81
  -6   7   0   20.55    2.53
  -6   7   0   16.73    2.18
  -6   7   0   17.62    2.45
  -6   7   0   18.42    1.84
   5  -7   0   -0.10    0.48
   5  -7   0    0.40    0.20
   5  -7   0    0.45    0.18
   5  -7   0   -1.78    0.93
   5  -7   0   -0.06    0.79
   5  -7   0    0.80    1.55
   5  -7   0   -0.14    0.32
  -5   7   0    0.62    0.22
  -5   7   0   -0.52    1.19
  -5   7   0    0.21    0.45
  -5   7   0    0.53    1.23
  -5   7   0    0.04    0.39
   4  -7   0   72.06    7.83
   4  -7   0   70.40    7.47
   4  -7   0   70.07    7.50
   4  -7   0   77.08    7.48
   4  -7   0   68.75    7.67
   4  -7   0   75.48    7.52
   4  -7   0   75.37    7.63
   4  -7   0   75.61    7.47
  -4   7   0   76.68    7.48
  -4   7   0   75.63    7.50
  -4   7   0   73.68    7.47
  -4   7   0   75.58    7.59
  -4   7   0   68.23    7.55
  -4   7   0   75.84    7.77
  -4   7   0   69.93    7.99
   3  -7   0   78.91    8.17
   3  -7   0   79.27    8.41
   3  -7   0   85.45    8.20
   3  -7   0   75.45    8.16
   3  -7   0   83.35    8.29
   3  -7   0   82.55    8.17
  -3   7   0   82.08    8.38
  -3   7   0   77.73    8.16
  -3   7   0   76.16    8.15
  -3   7   0   74.13    8.37
  -3   7   0   79.92    8.28
  -3   7   0   84.31    8.26
  -3   7   0   83.89    8.17
   2  -7   0    0.36    0.63
   2  -7   0    0.91    0.69
   2  -7   0    0.09    0.11
   2  -7   0    0.27    0.10
   2  -7   0    0.14    0.40
   2  -7   0    0.00    0.17
   2  -7   0    1.31    1.01
  -2   7   0    0.75    0.63
  -2   7   0    0.68    0.57
  -2   7   0    0.39    0.15
  -2   7   0    0.20    0.39
  -2   7   0    0.14    0.11
  -2   7   0    0.06    0.80
  -2   7   0   -0.09    0.88
   1  -7   0   76.19    8.11
   1  -7   0   77.61    8.00
   1  -7   0   79.95    8.00
   1  -7   0   79.14    8.03
   1  -7   0   79.60    7.99
  -1   7   0   84.24    7.99
  -1   7   0   73.33    8.11
  -1   7   0   76.57    8.08
  -1   7   0   84.32    7.99
  -1   7   0   73.39    8.15
   0  -7   0    4.74    0.48
   0  -7   0    3.47    0.78
   0  -7   0    4.05    0.61
   0  -7   0    4.92    0.55
   0   7   0    3.01    0.78
   0   7   0    1.96    0.92
   0   7   0    4.01    0.45
   0   7   0    3.30    0.73
   0   7   0    4.68    0.47
   0   7   0    3.32    0.85
  -1  -7   0   56.50    5.79
  -1  -7   0   57.86    5.81
  -1  -7   0   56.36    5.77
   1   7   0   53.42    5.76
   1   7   0   57.25    5.92
   1   7   0   59.67    5.87
  -2  -7   0   53.65    5.21
  -2  -7   0   49.99    5.09
   2   7   0   49.55    5.16
   2   7   0   45.20    5.05
   2   7   0   51.00    5.24
   2   7   0   50.76    5.06
  -3  -7   0    7.66    0.96
  -3  -7   0    7.26    0.86
  -3  -7   0    8.84    0.89
   3   7   0    8.85    0.86
   3   7   0    8.67    1.22
   3   7   0    7.33    1.10
   3   7   0    7.83    0.85
  -4  -7   0  129.30   13.40
  -4  -7   0  136.08   13.43
  -4  -7   0  125.85   13.39
   4   7   0  139.59   13.39
   4   7   0  136.57   13.50
   4   7   0  128.59   13.39
   4   7   0  130.26   13.54
   4   7   0  129.09   13.46
  -5  -7   0    7.89    0.88
  -5  -7   0    7.65    0.91
  -5  -7   0    6.76    1.00
   5   7   0    6.77    1.05
   5   7   0    9.02    0.84
   5   7   0    7.39    0.86
  -6  -7   0  113.94   11.98
  -6  -7   0  117.51   12.00
  -6  -7   0  123.55   11.97
   6   7   0  117.28   12.06
   6   7   0  121.30   11.95
   6   7   0  120.42   11.96
   6   7   0  109.47   11.99
  -7  -7   0    6.89    0.98
  -7  -7   0    6.53    0.75
  -7  -7   0    6.34    0.75
   7   7   0    7.22    0.88
   7   7   0    6.35    0.75
   7   7   0    7.71    1.74
   7   7   0    6.27    0.77
  -8  -7   0   14.18    1.90
  -8  -7   0   16.59    1.67
   8   7   0   15.98    1.61
   8   7   0   17.58    1.80
   8   7   0   14.56    1.63
   8   7   0   13.80    2.05
   8   7   0   12.49    2.26
  -9  -7   0    5.85    1.15
  -9  -7   0    9.33    1.04
   9   7   0    2.81    2.21
   9   7   0    7.69    0.95
   9   7   0    9.60    0.91
   9   7   0    6.45    1.30
   9   7   0    8.52    1.88
 -10  -7   0   26.49    2.43
 -10  -7   0   20.34    2.65
  10   7   0   18.67    2.86
  10   7   0   23.63    2.34
  10   7   0   17.76    3.05
 -11  -7   0   -0.08    0.98
 -11  -7   0    0.37    0.52
  11   7   0   -0.17    0.34
  11   7   0    0.30    0.26
  11   7   0    0.06    1.17
  11   7   0   -1.08    2.83
  11   7   0    2.32    1.91
 -12  -7   0    1.54    1.09
 -12  -7   0    2.58    0.65
  12   7   0    3.02    0.40
  12   7   0    1.75    0.45
  12   7   0   -0.96    3.16
  12   7   0    0.06    1.29
 -13  -7   0    1.14    1.44
 -13  -7   0    0.35    0.67
  13   7   0   -2.96    3.63
  13   7   0    0.73    0.33
  13   7   0   -1.00    1.41
 -14  -7   0   -1.34    1.40
 -14  -7   0    1.41    0.75
  14   7   0    1.54    2.39
  14   7   0    0.49    0.36
  15  -8   0    2.53    5.12
  15  -8   0    5.38    1.91
  15  -8   0   10.18    1.15
 -15   8   0    7.84    3.92
 -15   8   0    8.61    1.12
 -15   8   0    9.42    1.16
  14  -8   0    0.91    3.01
  14  -8   0    5.18    0.66
  14  -8   0    5.68    4.74
  14  -8   0    1.96    1.59
 -14   8   0    3.62    0.75
 -14   8   0    4.28    0.71
 -14   8   0    6.13    3.67
  13  -8   0   -1.39    4.23
  13  -8   0   -0.12    2.16
  13  -8   0   -0.32    0.39
  13  -8   0   -1.22    1.33
 -13   8   0   -0.65    0.53
 -13   8   0   -1.42    1.43
 -13   8   0   -1.29    0.43
 -13   8   0   -1.84    3.19
  12  -8   0   12.10    1.28
  12  -8   0   12.25    4.19
  12  -8   0    9.24    1.87
 -12   8   0   10.98    1.33
 -12   8   0    7.65    1.85
 -12   8   0   11.87    1.35
 -12   8   0    8.99    3.30
  11  -8   0    2.24    0.42
  11  -8   0    2.00    1.53
  11  -8   0   -1.10    3.52
  11  -8   0    1.06    1.18
  11  -8   0    1.99    0.94
 -11   8   0    6.24    2.80
 -11   8   0    2.51    0.50
 -11   8   0    2.61    1.27
 -11   8   0    2.38    0.50
  10  -8   0    1.64    0.86
  10  -8   0    3.07    3.15
  10  -8   0    0.92    0.32
  10  -8   0    2.17    1.08
  10  -8   0    0.74    1.38
 -10   8   0    1.86    2.38
 -10   8   0    2.50    1.16
 -10   8   0    0.70    0.37
   9  -8   0   -0.85    1.19
   9  -8   0    0.55    0.26
   9  -8   0   -0.45    2.74
   9  -8   0    0.78    0.77
  -9   8   0    1.48    2.13
  -9   8   0    1.11    0.23
  -9   8   0    0.76    1.08
   8  -8   0    8.60    1.74
   8  -8   0   13.21    1.24
   8  -8   0   11.35    2.93
   8  -8   0   10.79    1.54
  -8   8   0    8.92    2.38
  -8   8   0    6.86    2.26
  -8   8   0    9.61    1.64
  -8   8   0   11.90    1.22
  -8   8   0   12.39    1.28
   7  -8   0    3.08    0.40
   7  -8   0    2.77    0.44
   7  -8   0    3.50    1.14
   7  -8   0    3.28    0.58
   7  -8   0    3.11    0.73
   7  -8   0    5.16    2.27
  -7   8   0    0.65    1.69
  -7   8   0    2.22    1.75
  -7   8   0    2.96    0.39
  -7   8   0    3.29    0.45
  -7   8   0    3.12    1.05
   6  -8   0    1.01    2.00
   6  -8   0    4.16    1.17
   6  -8   0    6.83    0.65
   6  -8   0    4.87    0.87
   6  -8   0    5.14    0.74
   6  -8   0    4.99    0.65
  -6   8   0    6.66    0.71
  -6   8   0    2.62    1.63
  -6   8   0    5.55    0.77
  -6   8   0    3.14    1.08
  -6   8   0    6.40    0.64
   5  -8   0   19.10    2.32
   5  -8   0   23.90    2.18
   5  -8   0   17.60    2.87
   5  -8   0   21.52    2.21
   5  -8   0   18.98    2.25
  -5   8   0   18.91    2.53
  -5   8   0   22.62    2.19
  -5   8   0   24.36    2.21
  -5   8   0   19.07    2.76
  -5   8   0   20.69    2.27
  -5   8   0   16.30    2.69
   4  -8   0   21.13    3.22
   4  -8   0   22.08    2.33
   4  -8   0   24.58    2.41
   4  -8   0   21.34    2.27
   4  -8   0   22.51    2.30
   4  -8   0   23.95    2.66
  -4   8   0   22.67    2.29
  -4   8   0   23.85    3.03
  -4   8   0   23.20    2.34
  -4   8   0   20.92    2.28
  -4   8   0   19.46    2.63
  -4   8   0   21.39    3.09
  -4   8   0   21.86    2.58
   3  -8   0    0.36    0.14
   3  -8   0    0.00    0.49
   3  -8   0    0.25    0.12
   3  -8   0   -0.79    1.19
   3  -8   0    0.07    0.21
   3  -8   0    0.25    0.79
   3  -8   0   -0.65    0.83
  -3   8   0   -0.10    0.44
  -3   8   0    0.07    1.04
  -3   8   0    0.06    0.74
  -3   8   0    0.21    0.14
  -3   8   0    1.27    0.71
  -3   8   0   -0.02    1.05
  -3   8   0    0.46    0.18
   2  -8   0   17.80    1.82
   2  -8   0   18.94    1.79
   2  -8   0   17.92    1.79
   2  -8   0   16.05    1.91
   2  -8   0   14.33    2.16
  -2   8   0   15.98    2.10
  -2   8   0   13.81    2.15
  -2   8   0   14.81    2.85
  -2   8   0   15.39    1.95
  -2   8   0   20.20    1.80
   1  -8   0   43.29    4.73
   1  -8   0   50.15    4.79
   1  -8   0   47.01    4.74
   1  -8   0   41.90    4.71
   1  -8   0   50.93    4.95
  -1   8   0   49.82    4.89
  -1   8   0   46.29    5.05
  -1   8   0   40.04    4.71
  -1   8   0   52.82    5.05
  -1   8   0   48.64    4.93
   0  -8   0   14.76    1.48
   0  -8   0   13.12    1.44
   0  -8   0   14.99    1.80
   0  -8   0   14.46    1.55
   0   8   0   14.72    2.08
   0   8   0   12.28    1.40
   0   8   0   13.70    1.76
   0   8   0   14.07    1.99
  -1  -8   0    7.22    0.88
  -1  -8   0    5.84    0.77
  -1  -8   0    7.09    0.81
   1   8   0    6.32    1.02
   1   8   0    5.84    1.08
   1   8   0    6.79    0.70
  -2  -8   0   12.44    1.30
  -2  -8   0   13.83    1.46
  -2  -8   0   11.05    1.39
   2   8   0   12.07    1.65
   2   8   0   11.66    1.26
   2   8   0   11.98    1.81
   2   8   0   12.58    1.27
  -3  -8   0  113.26   11.03
  -3  -8   0  107.98   11.00
   3   8   0   98.85   10.99
   3   8   0  108.95   10.99
   3   8   0  111.26   11.18
   3   8   0  110.32   11.10
  -4  -8   0    4.77    0.61
  -4  -8   0    5.05    0.62
  -4  -8   0    3.20    0.79
   4   8   0    6.39    0.59
   4   8   0    5.82    0.61
   4   8   0    3.08    1.17
  -5  -8   0   53.99    5.25
  -5  -8   0   48.42    5.32
  -5  -8   0   53.80    5.24
   5   8   0   51.95    5.23
   5   8   0   50.83    5.39
   5   8   0   46.58    5.61
   5   8   0   51.63    5.24
  -6  -8   0   13.28    1.39
  -6  -8   0   12.26    1.42
  -6  -8   0   13.73    1.64
   6   8   0   12.46    1.99
   6   8   0   13.85    1.37
   6   8   0   11.68    1.41
  -7  -8   0   33.14    3.34
  -7  -8   0   32.01    3.47
  -7  -8   0   34.51    3.33
   7   8   0   30.00    3.58
   7   8   0   32.48    3.31
   7   8   0   28.39    3.39
   7   8   0   33.49    3.30
  -8  -8   0    4.12    0.53
  -8  -8   0    2.18    0.88
  -8  -8   0    3.92    0.52
   8   8   0    5.19    1.63
   8   8   0    3.28    0.47
   8   8   0    2.51    0.99
   8   8   0    3.50    0.43
   8   8   0    3.70    0.68
  -9  -8   0    0.68    0.88
  -9  -8   0    0.21    0.41
   9   8   0   -0.50    0.94
   9   8   0   -0.14    2.11
   9   8   0    0.29    0.22
   9   8   0    0.26    0.29
 -10  -8   0   -1.35    0.94
 -10  -8   0   -1.18    0.46
  10   8   0    0.25    0.24
  10   8   0    2.03    1.77
  10   8   0    1.06    1.04
  10   8   0   -0.77    0.29
  10   8   0   -1.93    3.05
 -11  -8   0   -0.62    0.53
 -11  -8   0   -0.96    1.02
  11   8   0   -0.71    1.22
  11   8   0    3.00    1.97
  11   8   0   -0.82    0.33
  11   8   0   -2.25    2.90
  11   8   0   -0.02    0.26
 -12  -8   0   -0.05    0.60
 -12  -8   0    0.09    1.33
  12   8   0   -5.61    3.17
  12   8   0    0.15    0.28
  12   8   0   -1.29    1.37
 -13  -8   0    4.56    1.44
 -13  -8   0    4.56    0.84
  13   8   0   -3.50    3.56
  13   8   0    4.34    0.58
  13   8   0    5.11    1.60
  14  -9   0    1.13    0.44
  14  -9   0    2.79    4.84
 -14   9   0    1.55    3.59
 -14   9   0   -1.43    1.69
 -14   9   0    1.74    0.55
  13  -9   0   -0.01    0.37
  13  -9   0   -1.99    4.45
  13  -9   0   -2.15    1.70
 -13   9   0    1.00    3.32
 -13   9   0   -1.73    1.97
 -13   9   0   -0.61    0.48
 -13   9   0    0.13    0.54
  12  -9   0    1.64    1.71
  12  -9   0    3.69    1.12
  12  -9   0    3.39    0.51
  12  -9   0    0.45    4.19
 -12   9   0    2.00    3.04
 -12   9   0    1.47    1.59
 -12   9   0    3.37    0.57
  11  -9   0    3.89    3.79
  11  -9   0    1.55    1.57
  11  -9   0    3.80    1.07
 -11   9   0    3.81    0.58
 -11   9   0    3.92    2.91
 -11   9   0    3.06    0.55
 -11   9   0    2.09    1.43
  10  -9   0    1.43    3.37
  10  -9   0    0.70    0.29
  10  -9   0    1.44    0.92
  10  -9   0   -0.38    0.46
  10  -9   0   -0.33    1.35
 -10   9   0   -0.05    1.25
 -10   9   0   -1.03    2.48
 -10   9   0    0.41    0.38
   9  -9   0    4.01    3.03
   9  -9   0    1.67    0.50
   9  -9   0    2.17    0.90
   9  -9   0    2.86    0.40
   9  -9   0    0.75    1.27
  -9   9   0    3.02    0.37
  -9   9   0    3.03    1.25
  -9   9   0    1.97    2.25
  -9   9   0    2.56    0.47
   8  -9   0   18.05    1.81
   8  -9   0   15.72    2.10
   8  -9   0   13.69    3.33
   8  -9   0   14.93    2.30
   8  -9   0   17.50    1.89
  -8   9   0   15.08    2.73
  -8   9   0   17.92    1.80
  -8   9   0   18.90    1.86
  -8   9   0   16.48    2.22
  -8   9   0   15.93    2.88
   7  -9   0   -0.06    0.31
   7  -9   0   -0.13    2.31
   7  -9   0    0.06    0.20
   7  -9   0    0.09    1.09
   7  -9   0    0.55    0.74
   7  -9   0    1.32    0.53
  -7   9   0    0.34    0.28
  -7   9   0    2.14    1.81
  -7   9   0   -2.18    1.86
  -7   9   0    1.41    1.05
  -7   9   0    0.31    0.19
   6  -9   0    0.91    0.48
   6  -9   0   -0.85    1.97
   6  -9   0    0.88    0.32
   6  -9   0    0.11    0.68
   6  -9   0    0.79    0.22
   6  -9   0    0.85    1.04
  -6   9   0    1.67    1.63
  -6   9   0    1.22    0.30
  -6   9   0    0.72    1.64
  -6   9   0    0.57    0.20
   5  -9   0    3.59    1.10
   5  -9   0    3.78    0.52
   5  -9   0    4.90    0.56
   5  -9   0    4.76    0.62
   5  -9   0    5.60    1.89
   5  -9   0    4.12    0.80
  -5   9   0    4.10    0.52
  -5   9   0    4.84    0.54
  -5   9   0    4.54    1.06
  -5   9   0    4.43    1.56
  -5   9   0    3.54    1.52
   4  -9   0    6.07    0.89
   4  -9   0    6.61    0.85
   4  -9   0    7.50    1.29
   4  -9   0    9.75    1.87
   4  -9   0    8.74    1.02
  -4   9   0    6.74    0.76
  -4   9   0    7.26    0.93
  -4   9   0    7.54    1.28
  -4   9   0    6.83    0.81
  -4   9   0    7.14    1.20
  -4   9   0    6.17    1.66
  -4   9   0    6.11    1.54
   3  -9   0    0.50    0.87
   3  -9   0    2.15    1.45
   3  -9   0    0.17    0.24
   3  -9   0    0.43    0.15
   3  -9   0    0.37    0.54
  -3   9   0    0.38    0.21
  -3   9   0    0.85    0.81
  -3   9   0    1.34    1.19
  -3   9   0    0.59    0.17
  -3   9   0    1.01    0.91
  -3   9   0    1.13    1.21
   2  -9   0   63.73    6.35
   2  -9   0   64.36    6.41
   2  -9   0   66.18    6.56
  -2   9   0   57.18    6.67
  -2   9   0   58.04    6.34
  -2   9   0   64.42    6.57
  -2   9   0   63.75    6.52
  -2   9   0   67.66    6.70
  -2   9   0   57.59    6.33
   1  -9   0   57.05    5.74
   1  -9   0   56.51    5.67
   1  -9   0   55.16    5.69
   1  -9   0   57.22    5.88
  -1   9   0   57.03    5.85
  -1   9   0   55.68    5.67
  -1   9   0   55.36    5.66
  -1   9   0   49.02    6.00
  -1   9   0   56.06    5.91
  -1   9   0   55.86    6.00
   0  -9   0    0.68    0.24
   0  -9   0    0.81    0.43
   0  -9   0    0.62    0.55
   0   9   0   -1.10    0.96
   0   9   0   -2.13    1.17
   0   9   0    0.40    0.18
   0   9   0    0.20    0.78
   0   9   0    0.51    0.15
   0   9   0    1.45    0.90
  -1  -9   0    3.81    0.63
  -1  -9   0    2.94    0.36
   1   9   0    4.79    1.03
   1   9   0    2.17    0.30
   1   9   0    2.10    0.32
   1   9   0    2.65    0.83
  -2  -9   0   43.08    4.35
  -2  -9   0   40.74    4.26
  -2  -9   0   41.26    4.32
   2   9   0   41.52    4.23
   2   9   0   39.29    4.58
   2   9   0   43.68    4.24
   2   9   0   40.05    4.46
  -3  -9   0   16.05    1.70
  -3  -9   0   18.51    1.86
   3   9   0   14.44    1.65
   3   9   0   18.54    2.52
   3   9   0   16.60    1.66
  -4  -9   0    7.30    1.04
  -4  -9   0    7.66    0.86
  -4  -9   0    8.48    0.94
   4   9   0    6.80    1.24
   4   9   0    8.09    0.83
   4   9   0    5.39    1.58
  -5  -9   0   -0.37    0.28
  -5  -9   0    0.29    0.65
  -5  -9   0    0.13    0.25
   5   9   0   -0.10    0.72
   5   9   0    0.01    0.17
   5   9   0   -0.56    1.34
   5   9   0   -0.14    0.21
  -6  -9   0   31.62    3.53
  -6  -9   0   33.73    3.38
  -6  -9   0   36.37    3.42
   6   9   0   32.07    3.64
   6   9   0   31.81    3.37
   6   9   0   31.86    3.36
  -7  -9   0   13.29    1.38
  -7  -9   0   13.34    1.33
  -7  -9   0    9.56    1.49
   7   9   0   11.26    1.44
   7   9   0   10.45    1.59
   7   9   0   11.42    1.30
   7   9   0   12.55    1.26
  -8  -9   0   26.71    2.56
  -8  -9   0   25.79    2.60
  -8  -9   0   20.96    2.81
   8   9   0   24.97    2.51
   8   9   0   23.17    2.53
   8   9   0   23.48    2.97
   8   9   0   23.37    2.63
  -9  -9   0    2.86    0.53
  -9  -9   0    3.33    1.34
   9   9   0    2.78    1.46
   9   9   0    2.76    0.36
   9   9   0    1.89    0.42
 -10  -9   0    0.79    0.52
 -10  -9   0   -0.21    1.03
  10   9   0   -0.18    1.15
  10   9   0    1.79    0.29
  10   9   0    0.57    0.36
 -11  -9   0   -0.96    1.09
  11   9   0   -0.60    1.22
  11   9   0    0.24    0.28
  11   9   0   -0.90    0.33
  11   9   0   -2.21    2.97
 -12  -9   0   14.60    1.53
 -12  -9   0    8.66    1.77
  12   9   0    9.07    1.97
  12   9   0   11.89    1.25
  12   9   0    2.48    3.52
 -13  -9   0    0.37    1.42
 -13  -9   0   -0.39    0.77
  13   9   0    0.99    0.35
  13   9   0    0.80    1.56
  14 -10   0    1.38    0.81
  14 -10   0    3.44    4.73
 -14  10   0    0.66    3.58
 -14  10   0   -0.45    1.81
  13 -10   0    1.99    4.50
  13 -10   0    5.54    1.32
  13 -10   0    4.91    0.91
  13 -10   0    5.55    0.75
 -13  10   0    5.74    0.79
 -13  10   0    2.29    3.40
 -13  10   0    4.81    0.80
 -13  10   0    3.27    1.86
  12 -10   0    0.66    0.61
  12 -10   0    1.67    4.16
  12 -10   0    0.12    1.09
  12 -10   0    0.67    1.60
  12 -10   0    0.37    0.33
 -12  10   0   -0.91    1.66
 -12  10   0    0.38    0.47
 -12  10   0    0.41    0.51
 -12  10   0   -0.78    3.04
  11 -10   0   -0.42    0.53
  11 -10   0    0.61    0.32
  11 -10   0    1.83    3.83
  11 -10   0    0.71    1.07
  11 -10   0   -0.45    1.49
 -11  10   0    0.36    2.68
 -11  10   0    1.26    2.81
 -11  10   0    0.52    0.45
  10 -10   0    0.55    3.44
  10 -10   0    0.12    1.41
  10 -10   0    0.94    1.02
  10 -10   0    0.41    0.29
  10 -10   0    0.45    0.47
 -10  10   0    0.45    0.40
 -10  10   0    0.44    1.34
 -10  10   0    1.37    3.27
   9 -10   0   13.91    1.42
   9 -10   0    8.48    3.37
   9 -10   0   13.83    1.57
   9 -10   0   13.26    1.73
  -9  10   0    9.43    2.81
  -9  10   0   14.50    1.40
  -9  10   0   12.00    1.48
  -9  10   0    9.27    1.94
   8 -10   0   -0.20    0.38
   8 -10   0   -0.55    0.85
   8 -10   0    0.88    2.71
   8 -10   0   -0.17    0.22
   8 -10   0   -0.06    1.19
  -8  10   0    0.23    0.21
  -8  10   0    0.03    0.32
  -8  10   0    0.03    2.06
  -8  10   0    1.13    1.17
   7 -10   0   -1.19    1.18
   7 -10   0   -2.16    2.32
   7 -10   0    0.83    0.47
   7 -10   0    0.25    0.21
   7 -10   0   -0.04    0.77
   7 -10   0    0.20    0.36
  -7  10   0    1.12    1.12
  -7  10   0    0.33    0.21
  -7  10   0    0.73    1.84
  -7  10   0    0.57    0.32
  -7  10   0    0.63    3.06
   6 -10   0    7.92    2.39
   6 -10   0    7.70    0.91
   6 -10   0    7.84    1.20
   6 -10   0    8.26    0.87
   6 -10   0    8.04    1.53
  -6  10   0    7.97    0.87
  -6  10   0    6.95    2.03
  -6  10   0    7.29    1.46
  -6  10   0    8.05    0.95
  -6  10   0    6.67    2.01
   5 -10   0   31.61    4.95
   5 -10   0   39.60    3.89
   5 -10   0   38.41    4.02
   5 -10   0   32.53    4.27
   5 -10   0   36.73    3.91
  -5  10   0   34.26    4.22
  -5  10   0   29.03    4.72
  -5  10   0   34.36    4.68
  -5  10   0   41.02    3.86
  -5  10   0   43.37    3.88
   4 -10   0    0.00    0.99
   4 -10   0    0.00    0.28
   4 -10   0   -0.17    0.68
   4 -10   0    0.61    0.17
   4 -10   0   -0.38    1.77
  -4  10   0    0.21    0.18
  -4  10   0    0.02    0.96
  -4  10   0    1.17    1.06
  -4  10   0   -0.62    1.52
  -4  10   0    0.03    0.24
  -4  10   0    0.24    1.47
   3 -10   0    5.88    1.31
   3 -10   0    7.34    0.84
   3 -10   0    7.70    0.81
   3 -10   0    8.10    1.08
  -3  10   0    8.07    0.82
  -3  10   0    7.22    1.46
  -3  10   0    4.03    1.65
  -3  10   0    8.32    0.88
  -3  10   0    4.10    2.71
  -3  10   0    5.76    1.50
   2 -10   0   16.21    1.80
   2 -10   0   14.41    1.58
   2 -10   0   13.87    1.65
   2 -10   0   15.76    1.61
   2 -10   0   14.29    2.16
  -2  10   0   16.28    2.29
  -2  10   0   16.35    1.95
  -2  10   0   15.67    2.17
  -2  10   0   14.82    1.55
  -2  10   0   13.71    2.15
   1 -10   0    3.87    0.79
   1 -10   0    4.11    0.63
   1 -10   0    3.51    1.07
   1 -10   0    3.58    0.50
  -1  10   0    1.33    1.28
  -1  10   0    2.43    1.02
  -1  10   0    4.33    0.51
  -1  10   0    4.92    0.48
  -1  10   0    1.10    1.33
  -1  10   0    3.90    1.25
   0 -10   0   13.66    1.48
   0 -10   0   12.86    1.28
   0 -10   0   14.98    1.48
   0  10   0   10.39    1.86
   0  10   0    9.78    1.22
   0  10   0   13.57    1.61
   0  10   0    9.88    1.22
   0  10   0   15.10    1.87
  -1 -10   0   27.10    3.25
  -1 -10   0   32.08    3.19
  -1 -10   0   28.18    3.30
   1  10   0   26.39    3.63
   1  10   0   33.64    3.15
   1  10   0   34.54    3.17
   1  10   0   26.41    3.49
  -2 -10   0   28.93    2.85
  -2 -10   0   26.63    2.75
  -2 -10   0   27.08    2.88
   2  10   0   25.57    3.14
   2  10   0   27.48    3.31
   2  10   0   24.78    2.70
  -3 -10   0   10.69    1.31
  -3 -10   0    9.60    1.21
   3  10   0   10.57    1.11
   3  10   0   11.53    2.02
   3  10   0    9.35    1.57
   3  10   0   11.12    1.13
  -4 -10   0    2.21    0.79
  -4 -10   0    2.41    0.49
   4  10   0    3.16    1.13
   4  10   0    4.48    0.44
   4  10   0    3.35    0.42
  -5 -10   0    4.96    0.67
  -5 -10   0    4.82    0.95
   5  10   0    6.03    0.62
   5  10   0    3.85    1.08
  -6 -10   0   -0.22    0.32
  -6 -10   0    0.10    0.78
  -6 -10   0   -0.11    0.35
   6  10   0    0.44    0.91
   6  10   0   -0.15    0.18
  -7 -10   0   13.70    1.39
  -7 -10   0    9.76    1.58
  -7 -10   0   14.44    1.47
   7  10   0   10.57    1.70
   7  10   0   12.10    1.35
   7  10   0   12.71    1.32
  -8 -10   0    2.75    1.84
  -8 -10   0    1.36    0.43
  -8 -10   0    1.35    0.45
   8  10   0    1.24    0.26
   8  10   0    1.17    0.33
   8  10   0    0.73    1.18
  -9 -10   0    2.86    0.56
  -9 -10   0    2.63    1.05
   9  10   0    2.95    1.20
   9  10   0    3.35    0.39
   9  10   0    1.98    0.44
 -10 -10   0    1.89    1.11
 -10 -10   0    2.74    0.59
  10  10   0    1.60    0.40
  10  10   0    1.82    0.34
  10  10   0    2.03    1.29
 -11 -10   0   12.75    2.12
 -11 -10   0   19.53    1.93
  11  10   0   13.14    2.26
  11  10   0   17.40    1.75
 -12 -10   0    1.65    1.45
 -12 -10   0    6.03    0.84
  12  10   0    4.59    2.50
  12  10   0    4.51    0.79
  13 -11   0   -0.78    0.67
  13 -11   0    0.20    1.37
  13 -11   0    1.38    4.19
 -13  11   0    0.67    0.50
 -13  11   0    0.34    0.55
 -13  11   0    0.03    1.81
 -13  11   0    2.30    3.39
  12 -11   0    0.00    0.31
  12 -11   0    0.15    0.67
  12 -11   0   -0.17    1.19
  12 -11   0    1.16    4.00
 -12  11   0    1.59    3.13
 -12  11   0    0.48    0.47
 -12  11   0   -0.14    0.51
 -12  11   0    0.04    1.81
  11 -11   0   -0.14    0.29
  11 -11   0   -1.87    1.13
  11 -11   0    2.63    3.72
  11 -11   0   -0.56    0.55
  11 -11   0   -1.36    1.43
 -11  11   0    1.71    2.90
 -11  11   0   -0.16    0.44
 -11  11   0    0.15    0.46
 -11  11   0   -0.67    1.63
  10 -11   0   20.18    2.61
  10 -11   0   13.50    6.05
  10 -11   0   20.92    2.15
  10 -11   0   22.43    2.32
 -10  11   0   15.26    3.55
 -10  11   0   20.49    2.22
 -10  11   0   17.38    2.73
 -10  11   0   21.39    2.20
   9 -11   0    4.92    0.73
   9 -11   0    3.07    3.15
   9 -11   0    4.15    1.18
   9 -11   0    3.21    1.58
   9 -11   0    6.16    0.67
  -9  11   0    3.81    1.64
  -9  11   0    3.86    2.53
   8 -11   0    2.41    0.54
   8 -11   0    1.79    1.00
   8 -11   0    2.34    2.90
   8 -11   0    1.29    1.36
   8 -11   0    2.65    0.37
  -8  11   0    2.73    3.66
  -8  11   0    2.53    0.47
  -8  11   0    1.53    1.31
  -8  11   0    2.60    0.38
   7 -11   0    5.83    1.10
   7 -11   0    4.80    0.59
   7 -11   0    2.73    2.61
   7 -11   0    4.65    0.65
   7 -11   0    3.30    1.40
  -7  11   0    4.59    2.10
  -7  11   0    4.94    0.59
  -7  11   0    5.08    0.63
  -7  11   0    0.79    2.00
  -7  11   0    3.01    1.32
   6 -11   0    9.50    2.76
   6 -11   0    9.90    1.92
   6 -11   0   14.25    1.77
   6 -11   0   14.61    1.46
   6 -11   0   12.84    1.78
  -6  11   0   13.93    1.40
  -6  11   0    9.43    2.43
  -6  11   0   12.66    1.35
  -6  11   0   12.23    1.89
  -6  11   0   11.41    2.45
   5 -11   0    0.33    0.19
   5 -11   0    0.45    0.34
   5 -11   0    0.06    2.15
   5 -11   0    1.20    0.81
   5 -11   0    0.14    1.17
  -5  11   0    0.66    1.11
  -5  11   0    0.05    1.77
  -5  11   0    0.48    0.29
  -5  11   0    1.11    1.75
  -5  11   0    0.33    0.20
   4 -11   0    2.91    0.86
   4 -11   0    1.99    1.17
   4 -11   0    2.84    0.47
  -4  11   0    1.79    1.64
  -4  11   0    4.15    0.45
  -4  11   0   -0.72    1.68
  -4  11   0    1.17    1.13
   3 -11   0    8.49    0.91
   3 -11   0    8.01    1.19
   3 -11   0    6.91    1.45
  -3  11   0    8.12    1.42
  -3  11   0    8.79    0.92
  -3  11   0    7.86    0.87
  -3  11   0    6.10    1.77
  -3  11   0    5.95    1.91
   2 -11   0    0.75    1.01
   2 -11   0    1.09    0.34
   2 -11   0    0.31    0.71
  -2  11   0    0.46    1.36
  -2  11   0    0.43    1.02
  -2  11   0    1.09    0.27
  -2  11   0   -0.26    1.45
  -2  11   0    0.73    0.20
   1 -11   0    5.83    0.94
   1 -11   0    7.93    0.88
   1 -11   0    6.05    0.65
   1 -11   0    4.79    1.23
  -1  11   0    5.94    1.21
  -1  11   0    3.79    0.59
  -1  11   0    4.80    1.57
  -1  11   0    4.83    0.60
  -1  11   0    5.80    1.51
   0 -11   0   12.19    1.79
   0 -11   0   14.68    1.67
   0  11   0   16.42    1.59
   0  11   0   15.37    1.61
  -1 -11   0    8.86    1.34
  -1 -11   0    9.78    1.19
  -1 -11   0   11.39    1.27
   1  11   0   10.06    1.08
   1  11   0   10.51    1.10
   1  11   0   10.22    1.62
  -2 -11   0    0.66    0.71
  -2 -11   0    0.82    0.34
   2  11   0    0.98    0.21
   2  11   0    0.67    0.24
   2  11   0    0.74    1.97
  -3 -11   0    0.02    0.73
  -3 -11   0    0.45    0.36
   3  11   0    0.88    0.24
   3  11   0   -0.32    1.31
  -4 -11   0   -1.46    0.76
  -4 -11   0   -0.23    0.36
   4  11   0    0.66    0.19
   4  11   0   -1.88    1.18
  -5 -11   0   10.78    1.28
  -5 -11   0    9.73    1.39
   5  11   0   10.21    1.10
   5  11   0    8.93    1.67
   5  11   0   11.53    1.62
  -6 -11   0    0.03    0.42
  -6 -11   0    0.08    0.86
   6  11   0    0.64    1.00
  -7 -11   0    1.01    1.76
  -7 -11   0    0.66    0.39
  -7 -11   0    0.66    0.48
   7  11   0    1.12    1.06
   7  11   0    1.34    0.26
  -8 -11   0    2.45    0.47
  -8 -11   0    2.02    0.54
  -8 -11   0    1.19    1.06
   8  11   0    0.60    1.24
   8  11   0    1.57    0.30
  -9 -11   0    5.43    1.31
  -9 -11   0    6.72    0.78
   9  11   0    4.97    0.69
   9  11   0    4.97    1.43
   9  11   0    6.16    0.71
 -10 -11   0   13.74    1.35
 -10 -11   0    7.84    1.57
  10  11   0   10.89    1.06
  10  11   0    7.68    1.12
  10  11   0    4.31    1.73
 -11 -11   0    2.83    1.39
 -11 -11   0    3.46    0.70
  11  11   0    3.16    0.59
  11  11   0    3.09    1.42
  12 -12   0   -0.57    4.05
  12 -12   0    0.25    0.66
  12 -12   0   -0.40    1.25
 -12  12   0    2.58    1.90
 -12  12   0    0.68    0.52
 -12  12   0    4.53    3.23
 -12  12   0    0.70    0.48
  11 -12   0    5.80    1.84
  11 -12   0    7.88    1.09
  11 -12   0    2.65    3.80
 -11  12   0    9.37    1.13
 -11  12   0    7.38    3.17
 -11  12   0    6.41    2.02
 -11  12   0    7.45    0.96
  10 -12   0    1.19    3.65
  10 -12   0    5.87    0.64
  10 -12   0    4.74    1.34
  10 -12   0    2.86    1.69
  10 -12   0    5.13    0.83
 -10  12   0    4.81    0.73
 -10  12   0    4.73    0.69
 -10  12   0    5.29    1.87
 -10  12   0    5.19    2.86
   9 -12   0    0.98    3.14
   9 -12   0   -0.38    0.53
   9 -12   0   -1.14    1.08
   9 -12   0   -0.44    2.46
   9 -12   0    0.12    0.25
  -9  12   0    0.34    2.54
  -9  12   0    2.60    1.57
  -9  12   0   -0.01    0.39
   8 -12   0    3.17    1.12
   8 -12   0    2.43    1.47
   8 -12   0    3.07    0.59
   8 -12   0    2.93    0.40
   8 -12   0    0.00    2.92
  -8  12   0    2.71    0.50
  -8  12   0    1.60    2.34
  -8  12   0    1.41    1.49
   7 -12   0    1.01    0.52
   7 -12   0   -1.68    2.71
   7 -12   0    2.36    1.39
   7 -12   0    1.95    1.03
  -7  12   0    0.66    1.34
  -7  12   0    4.28    2.25
  -7  12   0   -2.40    1.95
  -7  12   0    1.60    0.41
  -7  12   0    1.96    0.31
   6 -12   0   16.06    2.12
   6 -12   0   12.78    5.26
   6 -12   0   16.36    1.66
   6 -12   0   17.99    1.80
   6 -12   0   11.47    2.23
  -6  12   0   16.24    1.67
  -6  12   0   15.82    1.74
   5 -12   0   -0.40    0.16
   5 -12   0    0.11    0.39
   5 -12   0   -1.08    1.17
   5 -12   0   -2.58    2.67
   5 -12   0   -0.37    0.87
  -5  12   0   -0.07    0.20
  -5  12   0   -1.15    1.15
  -5  12   0   -1.39    1.89
  -5  12   0    0.16    0.30
  -5  12   0    0.60    1.90
   4 -12   0   -0.39    0.82
   4 -12   0    0.16    0.36
   4 -12   0   -0.08    1.17
  -4  12   0   -0.72    1.72
  -4  12   0   -1.75    1.77
  -4  12   0   -0.21    1.15
  -4  12   0    0.15    0.20
  -4  12   0    0.45    0.29
   3 -12   0    0.46    0.35
   3 -12   0   -0.23    0.82
   3 -12   0    0.65    1.17
  -3  12   0    0.67    0.21
  -3  12   0    1.01    0.30
  -3  12   0    1.89    1.14
  -3  12   0    0.05    1.58
  -3  12   0    0.80    1.77
   2 -12   0    3.59    1.29
   2 -12   0    4.02    0.57
   2 -12   0    3.92    0.92
  -2  12   0    1.61    1.67
  -2  12   0    3.74    0.47
  -2  12   0    4.16    1.65
  -2  12   0    5.62    1.29
  -2  12   0    4.05    0.51
   1 -12   0    5.51    1.19
   1 -12   0    7.66    1.09
   1 -12   0    8.40    0.96
  -1  12   0    9.87    0.92
  -1  12   0    6.87    1.53
  -1  12   0    5.39    1.86
  -1  12   0    8.72    0.96
   0 -12   0    1.19    0.40
   0 -12   0    1.87    0.71
   0 -12   0    1.73    0.84
   0  12   0    1.22    1.52
   0  12   0    1.57    0.26
   0  12   0    3.23    1.65
   0  12   0    3.16    1.25
   0  12   0    1.20    0.31
  -1 -12   0    8.65    1.34
  -1 -12   0    8.21    1.02
  -1 -12   0   10.19    1.22
   1  12   0    9.47    0.98
   1  12   0   10.10    1.66
   1  12   0    8.51    1.00
  -2 -12   0    1.10    0.43
  -2 -12   0    1.32    0.80
   2  12   0    2.15    0.29
   2  12   0    1.80    1.31
   2  12   0    1.75    0.33
  -3 -12   0    0.14    0.82
  -3 -12   0    0.81    0.41
   3  12   0    0.93    0.23
   3  12   0    0.86    0.26
   3  12   0    0.55    1.36
  -4 -12   0   30.50    3.64
  -4 -12   0   34.57    3.48
   4  12   0   32.56    4.03
   4  12   0   32.70    3.40
   4  12   0   33.88    3.39
  -5 -12   0    0.77    0.94
  -5 -12   0    0.29    0.44
   5  12   0    0.15    1.42
   5  12   0    0.16    1.25
  -6 -12   0    1.80    0.53
  -6 -12   0    1.68    1.34
   6  12   0    1.87    1.17
  -7 -12   0   -0.92    1.05
  -7 -12   0    0.25    0.50
   7  12   0    0.07    1.28
  -8 -12   0    3.85    1.25
  -8 -12   0    4.15    0.64
  -8 -12   0    3.95    0.70
   8  12   0    6.27    1.44
  -9 -12   0    0.88    1.24
  -9 -12   0    1.31    0.49
   9  12   0    0.67    1.30
 -10 -12   0    0.57    1.29
 -10 -12   0    1.59    0.57
  10  12   0    2.57    1.54
  11 -13   0    0.56    1.31
  11 -13   0   -0.73    0.67
 -11  13   0    1.20    1.94
 -11  13   0   -0.06    0.47
 -11  13   0    3.08    5.53
 -11  13   0   -0.17    0.46
  10 -13   0    3.49    0.72
  10 -13   0    2.56    1.33
 -10  13   0    2.60    0.53
 -10  13   0    1.27    1.89
 -10  13   0    2.38    0.54
 -10  13   0    4.47    2.96
   9 -13   0    2.26    0.73
   9 -13   0    1.74    1.59
   9 -13   0    2.99    1.28
   9 -13   0   -2.32    3.25
  -9  13   0    2.97    0.51
  -9  13   0    5.11    1.82
  -9  13   0    3.39    0.55
  -9  13   0    3.71    2.78
   8 -13   0   -0.57    1.46
   8 -13   0    1.32    0.56
   8 -13   0    0.75    1.24
   8 -13   0    1.96    3.01
  -8  13   0    2.78    1.68
  -8  13   0    2.37    0.46
  -8  13   0   -1.51    2.51
   7 -13   0    8.71    3.30
   7 -13   0   14.79    1.45
   7 -13   0    9.11    2.31
   7 -13   0   14.76    1.68
  -7  13   0   14.72    1.53
  -7  13   0    9.96    2.89
  -7  13   0   12.04    2.18
   6 -13   0    0.34    0.21
   6 -13   0   -1.62    1.35
   6 -13   0    0.28    0.48
   6 -13   0    1.03    1.09
   6 -13   0   -2.25    2.60
  -6  13   0    0.03    1.42
  -6  13   0    0.03    0.35
  -6  13   0    1.54    2.26
  -6  13   0   -0.03    0.24
   5 -13   0    0.55    1.00
   5 -13   0    0.95    1.37
   5 -13   0   -0.46    0.43
  -5  13   0    0.55    2.05
  -5  13   0    1.33    2.06
  -5  13   0    0.26    0.33
  -5  13   0    0.30    1.38
  -5  13   0    0.27    0.22
   4 -13   0    1.62    0.89
   4 -13   0    2.82    1.04
   4 -13   0    3.18    0.41
   4 -13   0    1.38    1.36
  -4  13   0    3.63    0.42
  -4  13   0    0.80    1.91
  -4  13   0    2.27    1.39
  -4  13   0    3.26    0.49
  -4  13   0    2.42    1.95
   3 -13   0    6.64    0.89
   3 -13   0    5.05    1.57
   3 -13   0    5.05    1.22
  -3  13   0    8.03    0.81
  -3  13   0    4.49    1.89
  -3  13   0    8.65    0.88
  -3  13   0    4.52    3.58
  -3  13   0    3.23    2.07
   2 -13   0    0.58    0.88
   2 -13   0    1.41    0.46
  -2  13   0   -0.47    2.01
  -2  13   0    1.05    1.57
  -2  13   0    1.66    0.27
  -2  13   0    0.27    1.91
  -2  13   0    0.89    0.58
   1 -13   0    8.75    1.37
   1 -13   0    8.18    0.97
   1 -13   0    9.60    1.13
  -1  13   0    4.26    1.93
  -1  13   0    7.26    2.11
  -1  13   0    6.91    1.69
   0 -13   0   10.19    1.16
   0 -13   0   10.31    1.34
   0 -13   0   10.13    1.49
   0  13   0   10.06    1.10
   0  13   0   10.52    1.86
   0  13   0    9.34    2.21
  -1 -13   0    2.22    0.53
  -1 -13   0    0.93    0.87
   1  13   0    0.37    1.46
   1  13   0    3.04    0.37
  -2 -13   0   -1.31    0.85
  -2 -13   0   -0.44    0.56
   2  13   0    0.71    0.22
   2  13   0    1.62    1.50
   2  13   0    0.49    0.28
  -3 -13   0   18.01    2.50
  -3 -13   0   22.16    2.28
   3  13   0   20.18    2.13
   3  13   0   14.01    2.68
   3  13   0   22.14    2.12
  -4 -13   0   -0.35    0.52
  -4 -13   0   -0.92    0.99
   4  13   0    1.76    1.59
  -5 -13   0    2.03    1.09
  -5 -13   0    1.12    0.55
   5  13   0    2.45    1.26
   5  13   0    2.36    1.58
  -6 -13   0    0.13    0.57
  -6 -13   0    0.01    1.11
   6  13   0    2.81    1.59
   6  13   0   -0.71    1.27
  -7 -13   0    2.95    1.32
  -7 -13   0    6.08    0.91
   7  13   0    5.80    1.48
  -8 -13   0   -1.09    1.28
  -8 -13   0   -0.17    0.55
   8  13   0    0.48    1.33
  -9 -13   0    2.74    1.38
  10 -14   0   -0.93    1.44
  10 -14   0   -0.47    0.65
 -10  14   0    0.27    3.07
 -10  14   0    0.10    0.79
   9 -14   0    2.38    1.40
   9 -14   0    1.76    0.67
  -9  14   0    1.77    2.88
  -9  14   0    1.71    0.49
  -9  14   0    1.05    1.88
   8 -14   0    3.88    0.77
   8 -14   0    2.68    1.37
  -8  14   0    3.73    1.88
  -8  14   0    3.91    2.68
  -8  14   0    5.34    0.68
   7 -14   0    0.88    0.60
   7 -14   0   -0.58    1.22
   7 -14   0    2.90    1.62
  -7  14   0    0.27    2.44
  -7  14   0    5.25    1.78
  -7  14   0    1.56    0.44
   6 -14   0    0.27    1.46
   6 -14   0    1.77    1.22
   6 -14   0    1.88    0.56
  -6  14   0    2.66    2.36
  -6  14   0    2.21    0.46
  -6  14   0    1.03    1.62
   5 -14   0    3.25    0.64
   5 -14   0    2.87    1.60
   5 -14   0    2.20    1.22
  -5  14   0    2.36    2.19
  -5  14   0    3.35    1.70
  -5  14   0    4.26    0.57
   4 -14   0   29.82    3.01
   4 -14   0   25.37    3.28
  -4  14   0   27.94    2.92
   3 -14   0    2.03    1.05
   3 -14   0    0.12    1.40
   3 -14   0   -0.99    0.50
  -3  14   0   -0.73    1.49
  -3  14   0    0.24    0.22
  -3  14   0   -0.06    0.34
  -3  14   0    1.39    2.02
   2 -14   0    4.75    1.24
   2 -14   0    3.57    0.69
  -2  14   0    2.18    1.64
  -2  14   0    0.64    2.04
  -2  14   0    5.57    0.61
  -2  14   0    3.60    2.14
   1 -14   0    2.83    0.57
   1 -14   0    2.48    1.11
  -1  14   0    2.17    0.33
  -1  14   0    1.22    1.57
  -1  14   0    1.55    2.08
  -1  14   0    1.87    0.41
  -1  14   0    0.05    1.90
   0 -14   0    0.06    0.86
   0 -14   0    0.65    0.49
   0  14   0    0.47    0.24
   0  14   0   -1.21    1.76
   0  14   0    1.05    0.32
   0  14   0    0.18    1.57
   0  14   0    0.37    2.15
  -1 -14   0    0.43    0.93
  -1 -14   0   -0.31    0.47
   1  14   0   -1.17    1.60
   1  14   0    0.11    0.24
   1  14   0   -0.39    0.28
  -2 -14   0    4.69    0.73
  -2 -14   0    2.73    1.12
   2  14   0    1.86    1.77
   2  14   0    4.39    0.59
   2  14   0    5.89    0.62
  -3 -14   0    1.27    0.58
  -3 -14   0    0.75    1.06
   3  14   0    1.76    0.35
   3  14   0    2.45    0.32
   3  14   0   -1.50    1.67
  -4 -14   0   -0.66    1.11
  -4 -14   0   -0.55    0.57
   4  14   0   -1.59    1.72
   4  14   0   -0.56    1.20
  -5 -14   0    0.86    1.19
  -5 -14   0    2.06    0.94
   5  14   0    1.76    1.38
  -6 -14   0    3.58    1.36
  -6 -14   0    3.66    0.77
   6  14   0    4.14    1.51
   6  14   0    2.47    3.25
  -7 -14   0   -1.38    1.31
  -7 -14   0    0.75    0.62
   7  14   0    0.70    1.49
   8 -15   0    1.37    0.69
   8 -15   0    2.21    1.42
  -8  15   0    2.22    2.70
  -8  15   0    0.84    0.59
  -8  15   0    1.47    2.17
   7 -15   0    4.40    0.77
  -7  15   0    1.91    2.64
  -7  15   0    0.47    1.95
  -7  15   0    3.28    0.59
   6 -15   0    2.90    1.44
   6 -15   0    1.70    0.61
  -6  15   0    0.44    2.38
  -6  15   0    0.61    1.80
  -6  15   0    2.59    0.50
   5 -15   0    6.50    0.97
   5 -15   0    5.54    1.43
  -5  15   0    6.35    0.80
  -5  15   0    5.91    2.46
  -5  15   0    4.11    1.90
   4 -15   0    1.86    1.60
   4 -15   0    0.90    0.74
   4 -15   0    2.07    1.21
  -4  15   0    2.62    1.77
  -4  15   0    0.73    2.26
  -4  15   0    1.48    0.44
   3 -15   0    0.62    1.21
   3 -15   0    0.07    0.57
  -3  15   0    1.70    1.69
  -3  15   0    0.78    0.39
  -3  15   0   -0.46    2.45
   2 -15   0    3.38    1.28
   2 -15   0    2.18    0.66
  -2  15   0    1.62    2.39
  -2  15   0    3.14    0.49
  -2  15   0    2.37    1.74
   1 -15   0    2.70    0.65
  -1  15   0    2.96    0.48
  -1  15   0    0.66    2.34
  -1  15   0    1.72    1.78
   0 -15   0    3.06    1.00
   0 -15   0    2.28    0.65
   0  15   0    0.74    1.88
   0  15   0    2.75    0.37
   0  15   0    2.17    0.45
  -1 -15   0    1.31    1.03
  -1 -15   0    0.55    0.58
   1  15   0    0.49    1.87
   1  15   0    1.43    0.29
   1  15   0    1.34    0.37
  -2 -15   0    1.67    1.31
  -2 -15   0    1.69    0.96
   2  15   0    3.75    0.43
   2  15   0    3.09    2.00
   2  15   0    2.61    0.46
  -3 -15   0   -1.51    1.16
  -3 -15   0    0.12    0.63
   3  15   0    0.40    1.83
  -4 -15   0    0.12    0.65
  -4 -15   0    1.29    1.26
   4  15   0    2.66    1.91
   4  15   0    2.37    1.44
  -5 -15   0   -1.80    0.63
   5  15   0   -0.53    1.89
   5  15   0   -0.57    1.42
  -6 -15   0    3.00    1.44
   6  15   0    0.08    1.84
   6 -16   0   -1.84    0.65
   6 -16   0    0.19    1.47
  -6  16   0   -0.13    0.44
  -6  16   0   -0.09    1.91
  -6  16   0   -0.13    2.45
   5 -16   0   -0.12    0.68
   5 -16   0    1.79    1.43
  -5  16   0    0.35    1.89
  -5  16   0    5.26    3.11
  -5  16   0    1.40    0.47
   4 -16   0   -0.11    1.36
   4 -16   0    0.47    0.66
  -4  16   0    1.93    2.18
  -4  16   0    2.29    4.13
   3 -16   0    4.97    0.84
   3 -16   0    4.23    1.45
  -3  16   0    2.92    2.01
  -3  16   0    7.03    2.77
  -3  16   0    4.14    0.65
   2 -16   0    3.75    0.81
  -2  16   0    3.73    2.04
  -2  16   0    4.77    0.62
  -2  16   0    2.24    2.64
   1 -16   0    0.05    0.66
  -1  16   0    3.30    2.69
  -1  16   0    1.61    1.99
   0 -16   0    2.58    0.72
   0 -16   0    2.80    1.10
   0  16   0    2.89    0.49
   0  16   0    4.11    2.07
  -1 -16   0    1.03    0.66
  -1 -16   0    2.56    2.12
   1  16   0    0.44    0.34
   1  16   0    1.35    2.03
  -2 -16   0    2.09    0.76
  -2 -16   0    2.13    1.24
   2  16   0    1.43    0.42
   2  16   0    0.15    1.97
  -3 -16   0   -0.80    1.30
  -3 -16   0    0.12    0.75
   3  16   0    1.28    2.07
  -1  17  -1    0.41    2.54
   1 -17   1    0.83    0.70
  -2  17  -1    3.54    2.89
  -2  17  -1    1.59    2.05
   2 -17   1    5.51    0.86
   4  16  -1    2.12    2.00
   4  16  -1    2.89    1.66
  -4 -16   1    3.39    1.36
  -4 -16   1    3.12    0.81
   3  16  -1   -1.66    1.96
  -3 -16   1   -0.26    0.68
  -3 -16   1    0.91    1.22
   2  16  -1   -1.28    1.92
  -2 -16   1    0.48    1.15
  -2 -16   1   -0.48    0.67
   1  16  -1   -0.47    0.32
   1  16  -1   -0.78    1.95
  -1 -16   1   -1.62    1.04
  -1 -16   1   -0.91    0.64
   0  16  -1   -0.06    0.33
   0  16  -1   -0.09    1.88
   0 -16   1    0.67    0.64
   0 -16   1    0.24    0.95
  -1  16  -1    4.05    0.59
  -1  16  -1    4.35    1.88
  -1  16  -1    3.32    2.49
   1 -16   1    6.68    1.42
   1 -16   1    4.02    0.78
  -2  16  -1    2.13    1.80
  -2  16  -1    1.57    2.44
  -2  16  -1    0.99    0.39
   2 -16   1    2.61    1.37
   2 -16   1    0.04    0.62
  -3  16  -1    1.64    2.33
  -3  16  -1    0.82    1.81
   3 -16   1    1.39    1.37
   3 -16   1   -0.41    0.62
  -4  16  -1   -0.07    0.40
  -4  16  -1    2.03    1.85
  -4  16  -1   -0.12    2.37
   4 -16   1    0.12    0.62
   4 -16   1    0.83    1.31
  -5  16  -1    1.65    2.75
  -5  16  -1   -0.48    3.06
   5 -16   1    0.29    1.34
   5 -16   1    0.09    0.65
  -6  16  -1    4.52    2.91
  -6  16  -1    0.61    1.90
  -6  16  -1    2.22    0.53
   6 -16   1    1.34    1.43
   6 -16   1    2.47    0.70
   6  15  -1   -0.64    1.41
   6  15  -1    1.31    1.84
  -6 -15   1    0.61    0.72
  -6 -15   1   -0.64    1.31
   5  15  -1    1.44    1.40
   5  15  -1    0.44    1.85
  -5 -15   1    2.26    1.26
  -5 -15   1    1.95    0.67
   4  15  -1   -2.59    1.80
   4  15  -1   -0.42    1.31
  -4 -15   1    0.48    0.60
  -4 -15   1    0.94    1.17
   3  15  -1    1.62    1.88
  -3 -15   1    0.72    0.73
   2  15  -1   -0.27    0.28
   2  15  -1    0.58    1.80
  -2 -15   1    0.58    1.05
  -2 -15   1    0.04    0.54
   1  15  -1    0.12    1.69
   1  15  -1    0.30    0.30
   1  15  -1    0.30    0.22
  -1 -15   1    1.46    0.58
  -1 -15   1   -0.01    0.96
   0  15  -1    0.16    1.64
   0  15  -1    2.46    0.35
   0  15  -1    2.47    0.42
   0 -15   1    0.15    0.92
   0 -15   1    1.85    0.59
   0 -15   1    2.25    1.23
  -1  15  -1   21.76    2.16
  -1  15  -1   21.61    2.20
  -1  15  -1   13.67    3.22
  -1  15  -1   14.81    2.81
   1 -15   1   25.63    2.36
   1 -15   1   17.82    2.71
  -2  15  -1    4.38    1.86
  -2  15  -1    4.36    2.31
  -2  15  -1    9.50    0.89
  -2  15  -1    7.43    0.97
   2 -15   1    4.44    1.42
   2 -15   1    7.77    1.01
  -3  15  -1    0.67    1.61
  -3  15  -1    1.62    0.41
  -3  15  -1    0.65    2.07
   3 -15   1    0.58    1.46
   3 -15   1    1.00    1.16
   3 -15   1    1.22    0.57
  -4  15  -1    2.40    1.64
  -4  15  -1    1.14    0.39
  -4  15  -1    1.05    2.18
   4 -15   1   -0.07    1.19
   4 -15   1   -0.28    1.48
   4 -15   1    0.13    0.57
  -5  15  -1    2.50    0.48
  -5  15  -1    2.05    2.23
  -5  15  -1    0.92    1.63
   5 -15   1    2.00    1.77
   5 -15   1    1.16    1.28
   5 -15   1    1.76    0.61
  -6  15  -1    0.96    1.65
  -6  15  -1   -0.09    0.39
  -6  15  -1   -0.70    2.47
   6 -15   1   -0.52    0.64
   6 -15   1   -2.73    1.28
  -7  15  -1   -0.75    1.71
  -7  15  -1   -0.11    2.48
  -7  15  -1    0.37    0.41
   7 -15   1    0.21    0.60
   7 -15   1   -0.81    1.54
  -8  15  -1    1.02    0.74
  -8  15  -1    1.39    3.14
   8 -15   1   -0.40    1.43
   8 -15   1   -0.03    0.66
   8  14  -1    2.67    1.44
  -8 -14   1    2.31    0.65
  -8 -14   1    1.91    1.37
   7  14  -1   -0.01    1.29
  -7 -14   1   -1.40    2.20
  -7 -14   1   -0.30    0.62
   6  14  -1   -0.31    1.25
  -6 -14   1   -0.62    1.18
  -6 -14   1   -0.24    0.64
   5  14  -1    0.34    1.65
   5  14  -1    1.11    1.29
  -5 -14   1    0.83    0.59
  -5 -14   1    0.96    1.12
   4  14  -1    5.61    1.84
  -4 -14   1    5.79    0.84
  -4 -14   1    6.29    1.44
   3  14  -1    3.50    1.92
  -3 -14   1    6.29    1.21
  -3 -14   1    6.66    0.85
   2  14  -1    0.35    0.22
  -2 -14   1    0.04    0.48
  -2 -14   1   -0.13    0.91
   1  14  -1    1.69    0.34
   1  14  -1    1.68    0.29
   1  14  -1    2.30    1.91
  -1 -14   1    1.63    0.52
  -1 -14   1    2.46    1.09
  -1 -14   1    1.00    0.87
   0  14  -1   27.28    2.78
   0  14  -1   27.80    2.76
   0  14  -1   20.25    3.27
   0 -14   1   25.57    2.97
   0 -14   1   29.90    2.88
   0 -14   1   25.13    3.13
  -1  14  -1   13.97    1.43
  -1  14  -1    9.07    2.05
  -1  14  -1   13.82    1.38
  -1  14  -1   10.80    2.45
   1 -14   1    9.56    1.72
   1 -14   1   14.81    1.60
  -2  14  -1   -0.07    0.32
  -2  14  -1    0.66    0.38
  -2  14  -1    0.39    1.38
  -2  14  -1   -0.83    1.82
  -2  14  -1   -0.39    1.82
   2 -14   1   -0.14    1.36
   2 -14   1    0.46    0.96
   2 -14   1   -1.40    0.45
  -3  14  -1    1.61    0.40
  -3  14  -1    2.25    1.42
  -3  14  -1    2.45    0.32
  -3  14  -1    0.27    1.89
  -3  14  -1   -0.83    1.92
   3 -14   1    1.26    1.43
   3 -14   1    1.11    0.54
   3 -14   1    0.53    1.04
  -4  14  -1    3.65    2.03
  -4  14  -1    3.48    0.52
  -4  14  -1    2.70    1.44
  -4  14  -1    3.74    0.44
   4 -14   1    2.53    0.59
   4 -14   1    2.44    1.49
   4 -14   1    2.05    1.15
  -5  14  -1   -0.29    1.40
  -5  14  -1    0.39    0.36
  -5  14  -1    1.84    2.16
   5 -14   1    0.42    1.13
   5 -14   1    0.13    0.47
  -6  14  -1    1.07    0.40
  -6  14  -1    2.74    2.36
  -6  14  -1    2.01    1.46
   6 -14   1    1.58    1.20
   6 -14   1   -0.62    1.45
   6 -14   1    1.90    0.55
  -7  14  -1    5.66    0.72
  -7  14  -1    3.20    2.60
  -7  14  -1    5.66    1.70
   7 -14   1    5.90    1.43
   7 -14   1    5.12    0.80
   7 -14   1    4.14    1.72
  -8  14  -1    0.74    1.68
  -8  14  -1    4.68    2.69
  -8  14  -1    3.29    0.54
   8 -14   1    1.07    1.33
  -9  14  -1    0.22    1.77
  -9  14  -1    0.09    0.43
  -9  14  -1    1.65    2.80
   9 -14   1    0.00    1.33
   9 -14   1   -0.02    0.61
 -10  14  -1    3.88    2.05
 -10  14  -1    3.04    0.59
 -10  14  -1    8.89    5.81
  10 -14   1    2.62    1.47
  10 -14   1    2.45    0.76
   9  13  -1    4.31    1.40
  -9 -13   1    2.22    0.58
  -9 -13   1    2.11    1.32
   8  13  -1    1.60    1.26
  -8 -13   1   -0.09    1.91
  -8 -13   1   -0.03    0.58
  -8 -13   1    0.35    0.44
   7  13  -1   -1.02    1.24
  -7 -13   1   -0.62    0.53
  -7 -13   1   -1.35    1.10
   6  13  -1    4.27    1.73
   6  13  -1    6.87    1.46
  -6 -13   1    7.01    1.32
  -6 -13   1    7.43    0.92
   5  13  -1    6.06    1.38
   5  13  -1    5.43    1.68
  -5 -13   1    5.64    0.80
  -5 -13   1    6.20    1.21
   4  13  -1   26.96    3.69
  -4 -13   1   26.31    3.17
  -4 -13   1   29.48    2.99
   3  13  -1    0.24    1.43
  -3 -13   1    0.71    0.86
  -3 -13   1    0.29    0.54
   2  13  -1    6.72    0.70
   2  13  -1    6.18    1.59
  -2 -13   1    5.15    1.06
  -2 -13   1    5.08    0.77
   1  13  -1    7.87    0.85
   1  13  -1    6.90    1.64
   1  13  -1    7.77    0.88
  -1 -13   1    8.37    1.13
  -1 -13   1    8.18    1.30
  -1 -13   1    6.70    0.92
   0  13  -1    4.15    0.51
   0  13  -1    4.77    0.56
   0  13  -1    4.10    1.40
   0 -13   1    5.38    1.04
   0 -13   1    3.92    0.64
   0 -13   1    5.18    0.86
  -1  13  -1    1.82    1.79
  -1  13  -1    3.17    1.31
  -1  13  -1    4.85    0.51
  -1  13  -1    3.33    1.68
  -1  13  -1    4.10    0.52
   1 -13   1    1.97    0.96
   1 -13   1    3.10    0.59
  -2  13  -1    7.36    0.71
  -2  13  -1    3.35    1.90
  -2  13  -1    6.45    0.77
  -2  13  -1    2.23    1.80
  -2  13  -1    4.19    1.41
   2 -13   1    5.92    1.50
   2 -13   1    5.46    0.77
   2 -13   1    5.96    1.17
  -3  13  -1   -1.21    1.78
  -3  13  -1   -0.03    0.20
  -3  13  -1   -0.35    1.75
  -3  13  -1    0.15    0.49
  -3  13  -1   -0.44    1.23
   3 -13   1   -0.02    0.91
   3 -13   1   -0.66    0.40
   3 -13   1   -0.08    1.25
  -4  13  -1    0.74    0.22
  -4  13  -1    0.77    1.58
  -4  13  -1   -3.77    1.85
  -4  13  -1    0.38    0.34
   4 -13   1    0.13    1.28
   4 -13   1   -0.19    0.40
   4 -13   1   -1.80    0.92
  -5  13  -1    8.46    1.55
  -5  13  -1    5.09    2.14
  -5  13  -1    5.36    2.18
  -5  13  -1    5.06    0.64
  -5  13  -1    5.13    0.66
   5 -13   1    4.72    0.61
   5 -13   1    5.60    0.79
   5 -13   1    6.29    1.23
   5 -13   1    6.15    1.54
  -6  13  -1   15.59    1.54
  -6  13  -1   13.61    2.12
  -6  13  -1   13.32    2.71
  -6  13  -1   13.46    1.48
  -6  13  -1   10.24    2.75
   6 -13   1   11.32    3.67
   6 -13   1   13.88    1.46
   6 -13   1   16.33    1.67
   6 -13   1   16.04    2.08
   6 -13   1   10.79    2.16
  -7  13  -1    2.57    2.28
  -7  13  -1   -0.17    1.38
  -7  13  -1    0.07    0.35
   7 -13   1   -0.10    0.48
   7 -13   1   -0.82    1.28
   7 -13   1   -3.37    4.52
   7 -13   1   -0.12    1.45
   7 -13   1    0.05    0.22
  -8  13  -1    4.86    1.62
  -8  13  -1    4.55    2.62
  -8  13  -1    4.40    0.64
   8 -13   1    5.51    0.72
   8 -13   1    3.61    1.49
   8 -13   1    0.85    2.90
   8 -13   1    2.34    1.57
  -9  13  -1   -0.03    0.41
  -9  13  -1   -0.12    1.54
  -9  13  -1    0.89    2.70
   9 -13   1   -0.52    1.51
   9 -13   1    0.48    0.57
   9 -13   1    0.05    1.21
   9 -13   1    1.44    3.12
 -10  13  -1    0.09    0.44
 -10  13  -1    0.36    1.69
 -10  13  -1   -0.77    2.89
  10 -13   1    0.33    0.63
  10 -13   1   -0.19    1.29
 -11  13  -1    0.47    0.48
 -11  13  -1    0.44    0.49
 -11  13  -1   -0.29    1.86
 -11  13  -1    2.02    3.18
  11 -13   1    0.58    0.71
  11 -13   1    0.84    1.35
  10  12  -1   -0.67    1.28
 -10 -12   1    0.01    1.27
 -10 -12   1   -0.28    0.55
   9  12  -1    1.90    1.31
  -9 -12   1   -1.27    1.34
  -9 -12   1    1.04    0.50
   8  12  -1    0.29    1.17
  -8 -12   1    0.65    0.49
  -8 -12   1    0.32    1.07
  -8 -12   1    0.53    0.46
   7  12  -1   13.00    1.95
  -7 -12   1   14.93    1.48
  -7 -12   1   12.69    1.61
  -7 -12   1   10.36    1.75
   6  12  -1    1.30    1.50
  -6 -12   1   -0.08    0.95
  -6 -12   1   -0.18    0.35
  -6 -12   1    0.61    0.46
   5  12  -1   16.82    2.62
   5  12  -1   21.31    2.74
  -5 -12   1   21.60    2.50
  -5 -12   1   22.29    2.27
   4  12  -1   -0.57    1.35
  -4 -12   1    0.74    0.42
  -4 -12   1   -0.22    0.83
   3  12  -1   31.70    4.12
  -3 -12   1   38.26    3.70
  -3 -12   1   34.23    3.81
   2  12  -1   -0.37    1.24
   2  12  -1    2.04    0.28
   2  12  -1    2.31    0.32
  -2 -12   1    1.66    0.43
  -2 -12   1    1.78    0.87
  -2 -12   1    0.52    0.74
   1  12  -1    1.06    1.12
   1  12  -1    0.06    0.23
   1  12  -1    0.65    0.19
  -1 -12   1    0.52    0.74
  -1 -12   1   -0.79    0.65
  -1 -12   1   -0.41    0.34
   0  12  -1    1.50    1.09
   0  12  -1    0.23    0.19
   0  12  -1    0.11    0.24
   0 -12   1    0.20    0.72
   0 -12   1   -0.66    0.60
   0 -12   1   -0.69    0.34
  -1  12  -1   -0.96    1.39
  -1  12  -1   -0.01    1.07
  -1  12  -1   -0.48    0.23
  -1  12  -1    0.29    0.21
  -1  12  -1   -1.54    1.41
   1 -12   1   -0.37    0.33
   1 -12   1   -0.35    0.77
   1 -12   1   -0.07    1.09
   1 -12   1   -0.49    0.70
  -2  12  -1   -0.11    1.11
  -2  12  -1   -1.32    1.49
  -2  12  -1    0.14    0.25
  -2  12  -1   -2.62    1.52
  -2  12  -1    0.04    0.17
   2 -12   1    0.23    1.11
   2 -12   1   -0.37    0.34
   2 -12   1   -0.92    0.76
  -3  12  -1    8.87    2.06
  -3  12  -1   12.20    1.15
  -3  12  -1   12.10    1.19
  -3  12  -1    6.25    2.03
  -3  12  -1    9.38    1.72
   3 -12   1    8.16    1.45
   3 -12   1   11.21    1.27
   3 -12   1    9.23    1.74
  -4  12  -1    1.22    1.78
  -4  12  -1    1.66    0.34
  -4  12  -1    1.97    1.22
  -4  12  -1    1.46    0.27
  -4  12  -1    2.14    1.83
   4 -12   1    2.20    0.42
   4 -12   1    1.56    0.25
   4 -12   1    1.78    1.21
   4 -12   1    1.36    0.88
  -5  12  -1    2.00    0.32
  -5  12  -1    2.03    1.27
  -5  12  -1    2.10    0.39
  -5  12  -1   -0.35    1.85
  -5  12  -1    2.43    1.89
   5 -12   1    2.21    0.30
   5 -12   1    2.38    0.45
   5 -12   1    2.58    1.30
   5 -12   1    3.52    0.95
  -6  12  -1    9.98    1.06
  -6  12  -1    7.37    1.68
  -6  12  -1    9.11    0.97
  -6  12  -1    8.09    2.34
  -6  12  -1    3.76    2.30
   6 -12   1    8.06    1.02
   6 -12   1    6.51    3.30
   6 -12   1    9.14    0.96
   6 -12   1    6.04    1.68
   6 -12   1   10.04    1.42
   6 -12   1   10.30    1.18
  -7  12  -1   21.08    3.63
  -7  12  -1   27.49    2.68
  -7  12  -1   20.70    3.36
   7 -12   1   29.48    2.78
   7 -12   1   18.68    3.82
   7 -12   1   29.04    3.05
   7 -12   1   23.27    3.46
  -8  12  -1   -0.13    0.36
  -8  12  -1    0.95    0.28
  -8  12  -1    1.98    2.35
  -8  12  -1    0.06    1.42
   8 -12   1    0.36    1.43
   8 -12   1   -0.75    2.92
   8 -12   1   -0.98    1.05
   8 -12   1    0.48    0.24
   8 -12   1   -0.15    0.47
  -9  12  -1    0.41    0.42
  -9  12  -1    1.12    1.46
  -9  12  -1    1.79    2.60
   9 -12   1   -0.87    2.41
   9 -12   1    0.03    0.54
   9 -12   1    0.77    1.17
   9 -12   1    1.16    0.28
   9 -12   1    1.31    3.18
 -10  12  -1    4.17    0.63
 -10  12  -1    1.37    1.61
 -10  12  -1    4.92    2.88
  10 -12   1    3.81    3.57
  10 -12   1    2.68    1.72
  10 -12   1    3.59    0.50
  10 -12   1    2.63    1.35
  10 -12   1    4.44    0.72
 -11  12  -1   -0.62    0.49
 -11  12  -1    1.24    1.68
 -11  12  -1    0.76    3.00
 -11  12  -1   -0.61    0.45
  11 -12   1   -0.41    0.61
  11 -12   1   -0.52    1.34
  11 -12   1   -1.29    3.59
 -12  12  -1    1.12    0.54
 -12  12  -1    1.71    0.58
 -12  12  -1    4.07    3.27
 -12  12  -1    3.49    1.95
  12 -12   1    3.08    1.36
  12 -12   1    0.13    0.72
  12 -12   1    2.08    4.06
  11  11  -1    1.54    1.32
 -11 -11   1    0.50    1.29
 -11 -11   1    3.35    0.66
  10  11  -1    1.46    1.38
 -10 -11   1    2.60    1.93
 -10 -11   1    2.21    0.62
   9  11  -1    4.50    1.40
  -9 -11   1    5.73    0.73
  -9 -11   1    3.28    1.19
   8  11  -1   26.43    3.68
  -8 -11   1   29.19    3.53
  -8 -11   1   34.61    3.27
   7  11  -1    5.82    1.36
  -7 -11   1    6.34    1.23
  -7 -11   1    9.47    0.97
  -7 -11   1    6.70    1.06
   6  11  -1   -0.60    0.90
  -6 -11   1    1.00    0.83
  -6 -11   1    0.93    0.36
  -6 -11   1    0.81    0.41
   5  11  -1    2.17    1.19
   5  11  -1   -0.59    0.87
  -5 -11   1   -0.32    0.78
  -5 -11   1   -0.35    0.29
  -5 -11   1    0.54    0.35
   4  11  -1   44.29    5.28
  -4 -11   1   47.92    5.07
  -4 -11   1   51.36    4.98
   3  11  -1   27.10    3.42
  -3 -11   1   29.84    3.00
  -3 -11   1   28.33    3.12
   2  11  -1   14.30    1.44
   2  11  -1   11.51    1.83
   2  11  -1   14.67    1.45
  -2 -11   1   12.38    1.67
  -2 -11   1   12.92    1.74
  -2 -11   1   13.53    1.53
   1  11  -1    0.51    0.22
   1  11  -1    0.60    0.17
   1  11  -1    0.63    1.15
  -1 -11   1   -0.16    0.64
  -1 -11   1    0.14    0.56
  -1 -11   1    0.03    0.30
   0  11  -1   15.20    2.17
   0  11  -1   15.39    1.68
   0  11  -1   17.25    1.70
   0  11  -1   19.30    2.75
   0 -11   1   15.04    1.95
   0 -11   1   16.62    1.75
  -1  11  -1   -0.34    1.32
  -1  11  -1    1.49    1.01
  -1  11  -1    0.52    1.23
  -1  11  -1    1.74    1.33
  -1  11  -1    0.70    0.19
  -1  11  -1    0.71    0.24
   1 -11   1    1.14    1.25
   1 -11   1    0.39    0.69
   1 -11   1    2.01    0.50
   1 -11   1    0.87    0.31
  -2  11  -1   75.32    7.83
  -2  11  -1   69.11    8.25
  -2  11  -1   78.71    7.85
  -2  11  -1   71.74    8.06
  -2  11  -1   85.08    8.71
   2 -11   1   77.87    7.94
   2 -11   1   81.70    7.86
  -3  11  -1    1.75    1.04
  -3  11  -1    1.68    1.43
  -3  11  -1    1.82    0.33
  -3  11  -1    2.30    0.29
  -3  11  -1    0.64    1.57
   3 -11   1    0.89    0.76
   3 -11   1    0.72    1.13
   3 -11   1    1.66    0.37
   3 -11   1    2.27    0.30
  -4  11  -1   -0.84    1.46
  -4  11  -1    0.04    0.18
  -4  11  -1   -2.08    1.59
  -4  11  -1    0.45    0.26
  -4  11  -1    1.45    1.04
   4 -11   1    0.32    0.16
   4 -11   1    0.22    0.75
   4 -11   1    0.54    0.32
   4 -11   1    0.12    1.12
  -5  11  -1   17.48    1.79
  -5  11  -1   17.12    2.20
  -5  11  -1   16.98    1.90
  -5  11  -1   16.35    1.76
  -5  11  -1   15.85    2.63
  -5  11  -1   16.26    2.60
   5 -11   1   13.31    2.75
   5 -11   1   16.20    1.74
   5 -11   1   18.21    2.11
   5 -11   1   17.17    2.54
   5 -11   1   18.97    1.83
   5 -11   1   17.05    1.86
  -6  11  -1   33.97    4.14
  -6  11  -1   38.39    3.71
  -6  11  -1   37.69    3.69
  -6  11  -1   33.12    4.81
   6 -11   1   30.62    4.19
   6 -11   1   29.68    4.49
   6 -11   1   35.20    3.88
   6 -11   1   35.45    3.76
   6 -11   1   39.93    3.74
  -7  11  -1    1.03    0.33
  -7  11  -1   -2.97    3.43
  -7  11  -1    1.28    1.94
  -7  11  -1    0.32    0.22
  -7  11  -1    0.62    1.26
   7 -11   1    0.54    2.55
   7 -11   1    0.79    0.88
   7 -11   1    0.47    0.22
   7 -11   1    0.78    1.31
   7 -11   1    0.31    0.39
  -8  11  -1    0.76    2.19
  -8  11  -1    0.03    0.34
  -8  11  -1    0.00    0.21
  -8  11  -1   -0.69    1.33
   8 -11   1    0.27    0.96
   8 -11   1   -0.41    0.40
   8 -11   1    0.13    0.23
   8 -11   1    0.16    2.75
   8 -11   1   -0.34    1.31
  -9  11  -1    0.68    2.42
  -9  11  -1    0.05    0.44
   9 -11   1   -1.78    3.04
   9 -11   1    0.45    0.27
   9 -11   1   -0.25    0.49
   9 -11   1    0.48    1.31
   9 -11   1   -0.34    1.02
 -10  11  -1    2.40    2.68
 -10  11  -1    0.50    0.42
 -10  11  -1    1.03    1.47
  10 -11   1   -0.56    1.49
  10 -11   1    0.15    5.72
  10 -11   1    0.74    1.12
  10 -11   1    1.55    0.54
  10 -11   1    0.49    0.30
 -11  11  -1   -0.46    0.54
 -11  11  -1   -0.12    0.43
 -11  11  -1    4.03    2.95
 -11  11  -1   -0.81    1.51
  11 -11   1    0.53    0.58
  11 -11   1   -0.45    1.17
  11 -11   1    1.63    3.80
  11 -11   1   -0.41    0.30
  11 -11   1   -1.19    1.57
 -12  11  -1    6.73    0.96
 -12  11  -1    8.63    3.46
 -12  11  -1    6.42    1.98
 -12  11  -1    8.40    0.97
  12 -11   1    8.09    1.55
  12 -11   1    5.33    1.02
  12 -11   1    8.88    0.95
  12 -11   1    9.04    4.27
 -13  11  -1    1.72    0.97
 -13  11  -1   -0.02    3.42
 -13  11  -1    1.33    0.55
 -13  11  -1   -0.25    1.81
  13 -11   1    1.85    0.78
  13 -11   1    1.02    1.32
  13 -11   1    2.97    4.42
  12  10  -1    5.17    0.61
  12  10  -1    4.42    1.61
 -12 -10   1    5.49    0.84
 -12 -10   1    2.20    1.41
  11  10  -1    2.77    0.37
  11  10  -1    1.70    1.30
  11  10  -1    1.21    0.42
 -11 -10   1    4.18    0.66
  10  10  -1    5.78    0.61
  10  10  -1    3.61    0.59
  10  10  -1    5.34    1.42
 -10 -10   1    3.24    1.16
 -10 -10   1    4.99    0.73
   9  10  -1   32.09    3.87
   9  10  -1   32.55    3.44
  -9 -10   1   36.71    3.51
  -9 -10   1   32.52    3.73
   8  10  -1   22.17    3.04
  -8 -10   1   25.67    2.61
  -8 -10   1   23.48    2.87
  -8 -10   1   25.74    2.65
   7  10  -1    1.07    0.95
  -7 -10   1    1.13    0.82
  -7 -10   1    1.81    0.41
  -7 -10   1    1.64    0.40
   6  10  -1   -0.02    0.81
  -6 -10   1   -1.55    0.72
  -6 -10   1    0.39    0.35
  -6 -10   1    0.25    0.32
   5  10  -1    7.38    1.19
   5  10  -1    8.34    1.27
  -5 -10   1    5.36    0.98
  -5 -10   1    6.74    0.79
  -5 -10   1    5.65    0.74
   4  10  -1    3.32    1.63
   4  10  -1    1.96    0.97
  -4 -10   1    1.64    0.36
  -4 -10   1    1.90    0.32
  -4 -10   1    1.63    0.67
   3  10  -1   33.01    3.56
   3  10  -1   33.26    3.80
  -3 -10   1   30.15    3.35
  -3 -10   1   31.17    3.38
  -3 -10   1   31.42    3.26
   2  10  -1    1.13    0.86
   2  10  -1    0.97    1.12
  -2 -10   1    1.38    0.57
  -2 -10   1    1.27    0.30
  -2 -10   1    1.04    0.61
   1  10  -1   26.50    3.62
   1  10  -1   33.32    3.18
   1  10  -1   32.09    3.18
   1  10  -1   28.35    3.49
  -1 -10   1   32.86    3.21
  -1 -10   1   29.36    3.30
  -1 -10   1   30.53    3.31
   0  10  -1   -0.01    0.14
   0  10  -1    0.94    0.86
   0  10  -1    0.76    1.14
   0  10  -1   -0.01    0.18
   0 -10   1   -0.46    0.88
   0 -10   1    0.42    0.25
   0 -10   1    0.72    0.59
   0 -10   1    0.25    0.46
  -1  10  -1  110.70   12.30
  -1  10  -1  117.44   11.95
  -1  10  -1  118.87   12.19
  -1  10  -1  119.59   12.09
  -1  10  -1  116.74   11.94
   1 -10   1  116.75   11.95
   1 -10   1  122.16   12.01
   1 -10   1  117.57   12.13
  -2  10  -1   12.99    1.78
  -2  10  -1   12.57    2.03
  -2  10  -1   13.29    2.13
  -2  10  -1   13.93    1.42
  -2  10  -1   14.55    1.44
   2 -10   1   11.57    1.68
   2 -10   1   14.46    1.48
   2 -10   1   12.28    2.04
  -3  10  -1    0.66    0.94
  -3  10  -1    1.16    0.19
  -3  10  -1    0.69    0.26
  -3  10  -1    1.57    1.02
  -3  10  -1    0.30    1.38
  -3  10  -1    1.30    1.30
   3 -10   1    0.33    0.29
   3 -10   1    1.48    1.01
   3 -10   1    1.82    0.67
   3 -10   1    0.71    0.17
  -4  10  -1   -0.22    1.42
  -4  10  -1    0.21    0.16
  -4  10  -1   -0.06    0.41
  -4  10  -1   -1.20    0.94
  -4  10  -1   -1.25    2.44
  -4  10  -1    0.00    0.26
   4 -10   1   -1.67    1.60
   4 -10   1   -0.38    0.64
   4 -10   1   -0.12    0.14
   4 -10   1    0.36    0.99
   4 -10   1   -0.31    0.26
  -5  10  -1   19.64    2.71
  -5  10  -1   18.62    1.99
  -5  10  -1   17.94    1.95
  -5  10  -1   20.85    2.09
  -5  10  -1   21.01    2.75
  -5  10  -1   20.50    2.54
   5 -10   1   17.61    2.20
   5 -10   1   18.51    2.05
   5 -10   1   18.20    3.25
   5 -10   1   18.00    2.59
   5 -10   1   19.43    2.02
  -6  10  -1    6.68    2.03
  -6  10  -1    8.77    0.89
  -6  10  -1    9.49    0.97
  -6  10  -1    7.50    1.43
  -6  10  -1    7.44    1.09
  -6  10  -1    4.69    1.99
   6 -10   1    9.01    0.89
   6 -10   1    6.53    1.54
   6 -10   1    7.63    1.00
   6 -10   1    8.69    1.04
   6 -10   1    5.33    2.31
   6 -10   1    6.62    1.20
  -7  10  -1    0.85    1.11
  -7  10  -1    1.02    0.58
  -7  10  -1    0.81    0.22
  -7  10  -1    2.08    1.96
  -7  10  -1   -0.23    0.30
  -7  10  -1   -0.28    2.34
   7 -10   1    1.45    1.13
   7 -10   1    2.93    2.43
   7 -10   1    0.76    0.82
   7 -10   1    0.59    0.35
   7 -10   1    0.38    0.22
  -8  10  -1    1.87    2.34
  -8  10  -1    2.48    0.34
  -8  10  -1    2.71    0.43
  -8  10  -1    0.22    2.14
  -8  10  -1    2.30    1.24
   8 -10   1    0.13    2.77
   8 -10   1    2.36    0.47
   8 -10   1   -0.43    1.26
   8 -10   1    2.21    0.35
   8 -10   1    2.32    0.94
  -9  10  -1    0.50    0.21
  -9  10  -1   -0.82    2.35
  -9  10  -1   -0.32    0.35
  -9  10  -1    0.20    1.34
   9 -10   1   -0.21    0.90
   9 -10   1   -0.03    0.42
   9 -10   1    0.17    0.27
   9 -10   1   -0.36    3.13
   9 -10   1    0.75    1.36
 -10  10  -1    1.19    1.36
 -10  10  -1    0.79    0.42
  10 -10   1   -0.19    1.42
  10 -10   1    1.38    1.01
  10 -10   1    5.50    3.71
  10 -10   1    0.04    0.50
  10 -10   1    0.62    0.31
 -11  10  -1   20.39    3.89
 -11  10  -1   23.16    2.49
  11 -10   1   21.49    2.40
  11 -10   1   20.39    2.24
  11 -10   1   23.10    4.66
  11 -10   1   20.79    2.68
 -12  10  -1    0.62    0.47
 -12  10  -1    3.63    3.23
 -12  10  -1    0.72    0.51
 -12  10  -1    0.80    1.53
  12 -10   1    0.96    1.72
  12 -10   1    1.08    4.22
  12 -10   1    0.34    0.35
  12 -10   1   -0.05    0.62
  12 -10   1    0.95    1.16
 -13  10  -1    1.86    3.45
 -13  10  -1    1.73    0.53
 -13  10  -1    1.89    0.60
 -13  10  -1    0.17    1.69
  13 -10   1    1.53    0.70
  13 -10   1    1.24    0.49
  13 -10   1    1.64    4.54
  13 -10   1    1.36    1.24
 -14  10  -1   -0.12    0.48
 -14  10  -1   -1.41    1.74
 -14  10  -1    0.05    0.62
 -14  10  -1    0.94    3.72
  14 -10   1    0.24    0.74
  14 -10   1    5.72    4.84
  13   9  -1    3.64    1.51
 -13  -9   1    3.08    1.43
  12   9  -1   -0.26    1.35
  12   9  -1    0.35    0.28
 -12  -9   1   -1.77    1.29
 -12  -9   1    0.43    0.62
  11   9  -1    3.43    1.32
  11   9  -1    3.23    0.50
 -11  -9   1    5.11    1.06
 -11  -9   1    2.31    1.12
  10   9  -1    3.00    1.10
  10   9  -1    2.10    0.41
  10   9  -1    2.43    0.35
 -10  -9   1    2.75    1.00
 -10  -9   1    3.04    0.56
   9   9  -1    5.80    0.73
   9   9  -1    5.40    1.26
   9   9  -1    7.41    0.74
  -9  -9   1    6.55    0.80
  -9  -9   1    4.26    1.10
   8   9  -1    0.61    0.97
   8   9  -1    2.21    0.29
   8   9  -1    2.06    0.58
   8   9  -1    1.95    0.35
  -8  -9   1    1.62    0.42
  -8  -9   1    1.86    0.43
  -8  -9   1    1.77    0.83
   7   9  -1    1.10    0.63
   7   9  -1    0.34    0.82
   7   9  -1    1.74    0.30
   7   9  -1    1.80    0.25
  -7  -9   1    1.55    0.77
  -7  -9   1    1.70    0.37
  -7  -9   1    1.16    0.36
   6   9  -1    8.70    1.29
   6   9  -1    8.34    2.55
  -6  -9   1    9.29    1.12
  -6  -9   1    7.86    1.23
  -6  -9   1   10.93    1.07
   5   9  -1   24.81    3.44
   5   9  -1   25.76    3.04
  -5  -9   1   29.87    2.84
  -5  -9   1   26.71    2.95
   4   9  -1   25.41    3.12
   4   9  -1   27.67    2.83
  -4  -9   1   24.13    2.55
  -4  -9   1   25.59    2.65
  -4  -9   1   22.83    2.52
   3   9  -1    2.00    0.81
   3   9  -1    3.85    1.14
  -3  -9   1    1.99    0.58
  -3  -9   1    2.77    0.67
  -3  -9   1    2.06    0.34
   2   9  -1   13.11    2.05
   2   9  -1   16.38    1.97
  -2  -9   1   14.43    1.52
  -2  -9   1   14.83    1.71
  -2  -9   1   13.77    1.65
   1   9  -1   25.13    2.45
  -1  -9   1   22.20    2.47
   0   9  -1   68.10    7.38
   0   9  -1   64.49    7.37
   0   9  -1   74.18    7.58
   0   9  -1   78.04    7.53
   0  -9   1   74.96    7.57
   0  -9   1   78.43    7.45
   0  -9   1   70.16    7.39
   0  -9   1   75.52    7.40
  -1   9  -1    9.06    1.55
  -1   9  -1   10.51    1.07
  -1   9  -1    9.98    1.05
  -1   9  -1    7.66    1.57
  -1   9  -1   11.51    1.40
  -1   9  -1   12.45    1.73
   1  -9   1   10.65    1.09
   1  -9   1   10.31    1.30
   1  -9   1   10.62    1.64
   1  -9   1    8.19    1.16
  -2   9  -1   33.57    4.06
  -2   9  -1   40.12    3.79
  -2   9  -1   38.63    3.94
  -2   9  -1   39.02    3.77
  -2   9  -1   31.88    4.20
  -2   9  -1   35.38    4.01
   2  -9   1   35.01    4.07
   2  -9   1   36.48    3.88
   2  -9   1   38.54    3.80
   2  -9   1   36.50    3.77
  -3   9  -1   35.88    4.76
  -3   9  -1   38.31    4.73
  -3   9  -1   37.53    4.54
  -3   9  -1   38.57    4.49
  -3   9  -1   46.27    4.27
   3  -9   1   47.02    4.26
   3  -9   1   41.15    4.56
   3  -9   1   43.00    4.28
   3  -9   1   39.74    4.36
  -4   9  -1    3.25    0.52
  -4   9  -1    3.02    0.39
  -4   9  -1    2.46    0.90
  -4   9  -1    2.74    0.34
  -4   9  -1    2.18    1.33
   4  -9   1    3.09    0.99
   4  -9   1    2.64    0.40
   4  -9   1    2.44    0.47
   4  -9   1    2.70    0.70
   4  -9   1    2.17    1.53
  -5   9  -1    5.83    0.64
  -5   9  -1    3.30    1.10
  -5   9  -1    6.13    0.71
  -5   9  -1    3.76    1.63
  -5   9  -1    2.97    1.56
  -5   9  -1    6.44    0.79
   5  -9   1    4.35    1.19
   5  -9   1    6.36    0.92
   5  -9   1    5.83    0.64
   5  -9   1    6.68    0.67
   5  -9   1    5.52    0.74
   5  -9   1    1.70    1.87
  -6   9  -1   12.47    1.50
  -6   9  -1   11.97    1.33
  -6   9  -1   12.90    2.22
  -6   9  -1   14.72    1.76
  -6   9  -1   10.64    1.28
   6  -9   1   16.12    2.59
   6  -9   1   11.84    1.77
   6  -9   1   13.37    1.60
   6  -9   1   12.40    1.35
   6  -9   1   12.78    1.43
  -7   9  -1   -1.67    1.76
  -7   9  -1    0.42    0.33
  -7   9  -1    0.00    0.56
  -7   9  -1    0.50    0.19
  -7   9  -1    0.24    1.02
  -7   9  -1   -1.30    1.79
   7  -9   1    0.06    1.30
   7  -9   1    0.00    0.31
   7  -9   1    0.23    0.21
   7  -9   1    0.00    0.72
   7  -9   1    1.03    2.34
  -8   9  -1   13.49    1.36
  -8   9  -1   12.23    1.29
  -8   9  -1    8.65    2.38
  -8   9  -1    9.10    2.50
  -8   9  -1   10.98    1.77
   8  -9   1   12.80    1.40
   8  -9   1   11.33    1.53
   8  -9   1   12.45    1.30
   8  -9   1    9.75    3.02
  -9   9  -1    2.33    0.40
  -9   9  -1    1.56    2.30
  -9   9  -1   -0.67    1.15
   9  -9   1    1.25    0.41
   9  -9   1    1.18    2.96
   9  -9   1   -0.03    1.30
   9  -9   1    0.19    0.86
 -10   9  -1    9.62    1.13
 -10   9  -1    8.78    1.69
 -10   9  -1    9.79    2.85
  10  -9   1    9.36    1.42
  10  -9   1    6.58    1.80
  10  -9   1   10.60    3.61
  10  -9   1    9.67    1.07
 -11   9  -1    3.84    1.52
 -11   9  -1    4.27    2.96
 -11   9  -1    6.16    0.78
  11  -9   1    5.48    1.49
  11  -9   1    3.63    3.73
  11  -9   1    6.90    0.75
  11  -9   1    2.44    1.72
  11  -9   1    5.28    1.25
 -12   9  -1   12.70    2.24
 -12   9  -1   16.32    1.76
 -12   9  -1   16.64    1.76
 -12   9  -1   14.74    3.70
  12  -9   1   16.74    1.70
  12  -9   1   14.56    2.28
  12  -9   1   15.28    4.54
  12  -9   1   13.93    2.01
  12  -9   1   10.01    3.49
 -13   9  -1    3.37    0.64
 -13   9  -1    2.49    0.62
 -13   9  -1    2.69    3.43
  13  -9   1   -0.37    1.86
  13  -9   1    1.45    1.24
  13  -9   1    2.53    4.42
  13  -9   1    2.55    1.55
  13  -9   1    3.80    0.54
 -14   9  -1   -0.26    3.62
 -14   9  -1   -1.91    1.64
 -14   9  -1   -0.42    0.64
 -14   9  -1    0.12    0.49
  14  -9   1   -1.17    2.54
  14  -9   1   -1.19    0.38
  14  -9   1    2.42    4.81
  14   8  -1    3.83    0.55
  14   8  -1    0.33    4.92
  14   8  -1    4.63    2.18
 -14  -8   1    3.06    1.54
 -14  -8   1    4.52    0.87
  13   8  -1   -1.79    1.38
  13   8  -1   -2.51    3.55
  13   8  -1    0.19    0.30
 -13  -8   1    1.30    1.27
 -13  -8   1    0.39    0.66
  12   8  -1    3.74    1.50
  12   8  -1    4.12    0.65
  12   8  -1    5.53    0.61
  12   8  -1    1.57    3.08
 -12  -8   1    6.60    0.82
 -12  -8   1    3.24    1.28
  11   8  -1    2.13    1.87
  11   8  -1    0.91    0.37
  11   8  -1    1.65    0.30
  11   8  -1    0.67    1.20
 -11  -8   1    1.73    0.56
 -11  -8   1    0.14    0.95
  10   8  -1    0.48    0.33
  10   8  -1    0.42    1.08
 -10  -8   1    0.81    0.91
 -10  -8   1    0.95    0.47
   9   8  -1   -0.19    0.27
   9   8  -1    0.08    0.20
   9   8  -1   -0.50    0.95
  -9  -8   1   -0.20    0.39
  -9  -8   1   -0.47    0.77
   8   8  -1    1.73    0.89
   8   8  -1    2.42    0.58
   8   8  -1    2.30    0.30
   8   8  -1    1.68    0.34
  -8  -8   1    0.71    0.75
  -8  -8   1    2.60    0.43
   7   8  -1   32.45    3.17
   7   8  -1   31.65    3.18
   7   8  -1   32.82    3.81
   7   8  -1   29.04    3.44
  -7  -8   1   26.66    3.32
  -7  -8   1   32.15    3.22
  -7  -8   1   30.76    3.20
   6   8  -1   66.36    6.88
   6   8  -1   58.94    7.05
   6   8  -1   60.01    6.78
  -6  -8   1   67.85    6.82
  -6  -8   1   70.41    6.75
  -6  -8   1   71.98    6.76
   5   8  -1   19.05    2.27
   5   8  -1   15.89    1.83
  -5  -8   1   13.59    1.56
  -5  -8   1   15.70    1.73
  -5  -8   1   14.14    1.58
   4   8  -1   20.37    2.45
   4   8  -1   21.38    2.67
  -4  -8   1   22.73    2.21
  -4  -8   1   21.77    2.23
  -4  -8   1   19.46    2.31
   3   8  -1   17.06    2.23
   3   8  -1   16.83    1.99
  -3  -8   1   18.10    1.86
  -3  -8   1   16.57    1.74
  -3  -8   1   17.15    1.84
  -3  -8   1   15.43    1.72
   2   8  -1  178.46   18.79
   2   8  -1  184.65   18.74
  -2  -8   1  187.50   18.67
  -2  -8   1  188.36   18.68
  -2  -8   1  177.86   18.70
  -2  -8   1  185.98   18.66
   1   8  -1    8.18    0.96
   1   8  -1    9.21    1.48
   1   8  -1   11.79    1.36
   1   8  -1    8.84    0.96
  -1  -8   1    9.21    1.01
  -1  -8   1   11.29    1.14
  -1  -8   1   10.85    1.10
   0   8  -1   20.48    2.08
   0   8  -1   18.42    2.36
   0   8  -1   20.14    2.32
   0  -8   1   19.05    2.12
   0  -8   1   20.82    2.44
   0  -8   1   21.26    2.10
   0  -8   1   21.19    2.18
  -1   8  -1   20.90    2.02
  -1   8  -1   19.64    2.28
  -1   8  -1   19.32    2.34
  -1   8  -1   19.06    2.45
  -1   8  -1   18.98    2.48
  -1   8  -1   20.54    2.03
   1  -8   1   18.64    2.05
   1  -8   1   19.10    2.13
   1  -8   1   18.24    2.40
   1  -8   1   20.07    2.05
  -2   8  -1  104.12   11.24
  -2   8  -1  109.08   11.22
  -2   8  -1  118.10   11.13
  -2   8  -1   98.32   11.28
  -2   8  -1  115.52   11.11
  -2   8  -1  104.98   11.18
  -2   8  -1  106.92   11.29
   2  -8   1  111.98   11.12
   2  -8   1  104.78   11.11
   2  -8   1  113.99   11.11
   2  -8   1  113.36   11.16
  -3   8  -1   66.61    7.18
  -3   8  -1   66.90    6.97
  -3   8  -1   71.78    6.91
  -3   8  -1   69.77    7.20
  -3   8  -1   66.31    7.06
  -3   8  -1   64.04    6.88
  -3   8  -1   74.22    7.03
  -3   8  -1   70.78    6.90
   3  -8   1   66.41    6.88
   3  -8   1   63.77    7.08
   3  -8   1   60.06    6.88
   3  -8   1   67.42    6.91
   3  -8   1   72.77    6.95
   3  -8   1   69.98    7.07
   3  -8   1   67.40    6.89
   3  -8   1   67.26    7.20
  -4   8  -1    8.21    1.04
  -4   8  -1    8.43    0.89
  -4   8  -1    8.66    1.06
  -4   8  -1    9.23    1.22
  -4   8  -1    9.46    1.58
  -4   8  -1    7.45    0.86
   4  -8   1    4.65    2.56
   4  -8   1    8.70    1.29
   4  -8   1    7.67    0.91
   4  -8   1    8.97    1.05
   4  -8   1    8.39    1.45
   4  -8   1    7.58    0.98
   4  -8   1    7.78    0.85
  -5   8  -1   28.12    3.45
  -5   8  -1   26.17    2.71
  -5   8  -1   28.03    3.50
  -5   8  -1   23.66    2.69
  -5   8  -1   27.28    2.78
  -5   8  -1   28.61    2.98
   5  -8   1   30.93    3.82
   5  -8   1   26.61    2.71
   5  -8   1   23.77    2.69
   5  -8   1   27.56    3.08
   5  -8   1   26.53    2.76
   5  -8   1   27.89    2.81
  -6   8  -1    0.90    1.47
  -6   8  -1    0.95    0.27
  -6   8  -1    0.49    0.49
  -6   8  -1    0.06    0.84
  -6   8  -1   -0.87    1.45
  -6   8  -1    0.78    0.19
   6  -8   1    0.33    1.98
   6  -8   1    0.78    0.60
   6  -8   1   -0.26    0.96
   6  -8   1    0.96    0.45
   6  -8   1    0.84    0.27
   6  -8   1    1.21    0.21
  -7   8  -1   29.90    4.19
  -7   8  -1   27.37    3.11
  -7   8  -1   33.17    3.24
  -7   8  -1   31.65    3.14
  -7   8  -1   28.38    3.45
  -7   8  -1   24.02    4.23
   7  -8   1   29.01    3.58
   7  -8   1   29.58    3.11
   7  -8   1   31.88    3.27
   7  -8   1   32.94    3.23
   7  -8   1   28.52    4.65
   7  -8   1   32.20    3.14
  -8   8  -1   55.66    5.80
  -8   8  -1   49.44    6.52
  -8   8  -1   53.83    5.94
  -8   8  -1   57.69    6.65
  -8   8  -1   53.26    5.69
  -8   8  -1   59.38    5.71
   8  -8   1   58.04    5.93
   8  -8   1   53.88    6.91
   8  -8   1   57.78    5.81
   8  -8   1   48.67    6.04
   8  -8   1   60.50    5.70
  -9   8  -1    0.98    2.14
  -9   8  -1    2.48    2.00
  -9   8  -1    3.80    0.45
   9  -8   1    3.80    0.48
   9  -8   1    2.79    1.03
   9  -8   1    2.62    1.36
   9  -8   1    3.35    0.92
   9  -8   1    5.42    2.84
 -10   8  -1    3.65    2.62
 -10   8  -1    6.55    1.45
 -10   8  -1    8.24    1.01
  10  -8   1    4.88    1.67
  10  -8   1    7.40    1.45
  10  -8   1    5.21    3.27
  10  -8   1    9.42    0.95
  10  -8   1    9.30    1.28
 -11   8  -1   18.19    3.70
 -11   8  -1   18.58    2.55
 -11   8  -1   22.53    2.19
  11  -8   1   21.11    2.15
  11  -8   1   17.81    2.57
  11  -8   1   19.52    2.49
  11  -8   1   16.76    4.26
 -12   8  -1    5.65    0.76
 -12   8  -1    6.85    0.99
 -12   8  -1    5.39    1.46
 -12   8  -1    4.81    3.23
  12  -8   1    4.93    1.50
  12  -8   1    5.81    0.70
  12  -8   1    4.96    1.22
  12  -8   1    1.96    3.99
  12  -8   1    1.65    1.86
 -13   8  -1   -1.08    1.40
 -13   8  -1    1.83    3.37
 -13   8  -1   -0.06    0.52
 -13   8  -1   -0.67    0.45
  13  -8   1    0.59    1.92
  13  -8   1    0.20    0.39
  13  -8   1    1.73    4.36
  13  -8   1    0.80    1.45
 -14   8  -1    2.77    3.60
 -14   8  -1    1.54    0.64
 -14   8  -1    2.42    0.94
  14  -8   1    1.36    0.46
  14  -8   1    2.87    1.56
  14  -8   1    2.68    4.73
 -15   8  -1   -0.05    0.67
 -15   8  -1   -0.25    0.48
 -15   8  -1   -0.04    3.78
  15  -8   1   -1.07    1.68
  15  -8   1   -0.70    0.41
  15  -8   1    1.06    5.01
  14   7  -1   -3.05    3.79
  14   7  -1   -0.94    1.49
  14   7  -1    0.30    0.35
 -14  -7   1    0.12    0.73
 -14  -7   1   -1.13    1.37
  13   7  -1    1.40    3.58
  13   7  -1    4.48    1.62
  13   7  -1    7.41    0.84
 -13  -7   1    5.64    1.48
 -13  -7   1    7.42    0.98
  12   7  -1    4.32    0.53
  12   7  -1    2.91    1.44
  12   7  -1    4.21    3.08
 -12  -7   1    4.44    0.74
 -12  -7   1    1.55    1.15
  11   7  -1   14.04    4.05
  11   7  -1   21.29    2.32
  11   7  -1   16.20    3.06
  11   7  -1   23.28    2.28
  11   7  -1   13.77    3.57
 -11  -7   1   27.01    2.39
  10   7  -1    4.99    1.86
  10   7  -1    1.17    2.38
  10   7  -1    7.06    0.81
  10   7  -1    4.74    1.26
  10   7  -1    6.52    0.72
 -10  -7   1    6.56    0.79
 -10  -7   1    4.22    1.02
   9   7  -1   -0.06    0.28
   9   7  -1   -0.35    0.81
   9   7  -1    0.56    1.52
   9   7  -1    0.43    0.20
  -9  -7   1    0.03    0.37
  -9  -7   1    0.01    0.71
   8   7  -1    3.18    0.58
   8   7  -1    1.69    0.88
   8   7  -1    2.04    0.35
   8   7  -1    1.79    0.29
  -8  -7   1    2.46    0.40
  -8  -7   1    2.53    0.72
   7   7  -1   46.29    4.83
   7   7  -1   48.47    4.82
   7   7  -1   45.76    5.01
  -7  -7   1   45.02    4.92
  -7  -7   1   48.62    4.84
  -7  -7   1   49.03    4.85
   6   7  -1    3.85    1.14
   6   7  -1    2.81    0.40
   6   7  -1    3.55    0.42
   6   7  -1    4.33    0.79
   6   7  -1    4.18    0.59
  -6  -7   1    4.46    0.68
  -6  -7   1    4.25    0.46
  -6  -7   1    3.40    0.44
   5   7  -1   14.69    1.56
   5   7  -1   13.51    1.68
   5   7  -1   11.45    1.99
  -5  -7   1   12.81    1.61
  -5  -7   1   15.02    1.50
  -5  -7   1   14.95    1.48
   4   7  -1   16.29    1.74
   4   7  -1   15.13    1.79
   4   7  -1   18.41    2.02
  -4  -7   1   14.95    1.58
  -4  -7   1   15.70    1.68
  -4  -7   1   13.24    1.57
   3   7  -1  251.73   25.53
   3   7  -1  248.29   25.48
  -3  -7   1  256.44   25.46
  -3  -7   1  240.55   25.42
  -3  -7   1  256.05   25.45
   2   7  -1   45.06    4.63
   2   7  -1   41.58    4.69
  -2  -7   1   46.66    4.58
  -2  -7   1   45.96    4.56
  -2  -7   1   42.90    4.52
  -2  -7   1   44.66    4.53
   1   7  -1    8.90    0.99
   1   7  -1   10.46    1.00
  -1  -7   1    9.68    1.00
   0   7  -1   45.03    4.77
   0   7  -1   46.15    4.62
   0   7  -1   43.66    4.73
   0   7  -1   44.68    4.61
   0  -7   1   46.67    4.67
   0  -7   1   47.67    4.64
   0  -7   1   45.13    4.76
   0  -7   1   43.88    4.62
  -1   7  -1    1.40    0.20
  -1   7  -1    2.80    0.77
  -1   7  -1    3.27    0.83
  -1   7  -1    1.82    0.58
  -1   7  -1    2.11    0.67
  -1   7  -1    1.61    0.22
   1  -7   1    3.04    0.70
   1  -7   1    1.91    0.24
   1  -7   1    1.86    0.45
   1  -7   1    1.30    0.19
   1  -7   1    1.64    0.20
  -2   7  -1    3.57    0.72
  -2   7  -1    3.49    0.49
  -2   7  -1    2.03    0.26
  -2   7  -1    2.05    0.24
   2  -7   1    1.85    0.24
   2  -7   1    1.38    0.23
   2  -7   1    2.41    0.27
  -3   7  -1   67.56    7.24
  -3   7  -1   72.71    7.19
  -3   7  -1   70.35    7.40
  -3   7  -1   71.33    7.30
  -3   7  -1   77.20    7.28
  -3   7  -1   72.79    7.38
  -3   7  -1   66.26    7.16
  -3   7  -1   66.25    7.17
   3  -7   1   69.00    7.17
   3  -7   1   74.68    7.22
   3  -7   1   67.23    7.17
   3  -7   1   67.86    7.19
   3  -7   1   69.31    7.33
   3  -7   1   75.08    7.44
   3  -7   1   73.56    7.31
  -4   7  -1   24.60    2.65
  -4   7  -1   23.97    2.51
  -4   7  -1   28.61    3.06
  -4   7  -1   25.33    2.70
  -4   7  -1   22.71    2.49
  -4   7  -1   26.68    3.20
  -4   7  -1   25.17    2.56
   4  -7   1   24.17    2.89
   4  -7   1   23.97    2.81
   4  -7   1   22.88    2.50
   4  -7   1   28.64    3.25
   4  -7   1   23.91    2.55
   4  -7   1   24.99    2.59
   4  -7   1   24.51    2.50
  -5   7  -1   44.73    4.73
  -5   7  -1   48.02    4.63
  -5   7  -1   45.54    4.78
  -5   7  -1   47.00    4.62
  -5   7  -1   37.30    5.04
  -5   7  -1   43.85    5.89
  -5   7  -1   47.91    4.67
   5  -7   1   44.80    4.69
   5  -7   1   43.91    4.66
   5  -7   1   47.18    4.63
   5  -7   1   48.88    4.62
   5  -7   1   43.31    4.62
   5  -7   1   45.70    5.31
   5  -7   1   38.80    4.96
   5  -7   1   45.22    4.86
  -6   7  -1  124.84   12.26
  -6   7  -1  127.84   12.48
  -6   7  -1  106.80   12.44
  -6   7  -1  124.75   12.19
  -6   7  -1  109.38   12.14
  -6   7  -1  120.80   12.16
   6  -7   1  124.08   12.58
   6  -7   1  123.12   12.32
   6  -7   1  120.47   12.25
   6  -7   1  124.61   12.24
   6  -7   1  115.99   12.14
   6  -7   1  114.03   12.20
  -7   7  -1  108.54   10.68
  -7   7  -1   93.60   10.54
  -7   7  -1  103.50   10.60
  -7   7  -1  115.86   11.00
  -7   7  -1  104.01   10.56
  -7   7  -1   95.49   10.97
   7  -7   1  101.09   10.75
   7  -7   1  106.50   10.60
   7  -7   1  108.42   11.12
   7  -7   1  105.73   10.55
   7  -7   1  103.11   10.68
   7  -7   1  102.91   10.60
  -8   7  -1   -0.07    0.86
  -8   7  -1   -1.60    1.62
  -8   7  -1    1.18    0.62
  -8   7  -1    0.32    1.78
  -8   7  -1    1.05    0.22
  -8   7  -1    1.58    0.32
   8  -7   1    1.14    0.26
   8  -7   1   -0.27    2.15
   8  -7   1    0.67    1.13
   8  -7   1    0.55    0.67
  -9   7  -1    0.72    0.21
  -9   7  -1    0.31    0.94
  -9   7  -1   -1.61    2.05
  -9   7  -1    0.78    0.33
   9  -7   1   -0.08    2.53
   9  -7   1    0.79    0.27
   9  -7   1    0.92    0.93
   9  -7   1    0.55    1.36
   9  -7   1    0.37    0.74
 -10   7  -1    0.91    0.37
 -10   7  -1   -1.64    2.26
 -10   7  -1    0.08    1.03
  10  -7   1    0.85    0.83
  10  -7   1   -0.62    2.90
  10  -7   1    1.75    1.07
  10  -7   1    1.06    0.31
  10  -7   1    0.78    1.37
 -11   7  -1    2.78    2.63
  11  -7   1    0.33    0.90
  11  -7   1    1.11    1.56
  11  -7   1    0.69    0.33
  11  -7   1    2.10    3.55
  11  -7   1   -0.13    1.24
 -12   7  -1    0.13    0.45
 -12   7  -1    1.62    1.21
 -12   7  -1   -0.13    0.41
 -12   7  -1   -0.24    2.95
  12  -7   1   -0.49    1.69
  12  -7   1    0.14    0.34
  12  -7   1   -0.17    1.28
  12  -7   1   -2.14    3.73
  12  -7   1   -0.17    0.98
 -13   7  -1    1.63    0.51
 -13   7  -1    3.18    3.30
 -13   7  -1    1.45    0.56
  13  -7   1    1.12    1.94
  13  -7   1    0.79    1.43
  13  -7   1    3.55    4.23
  13  -7   1    1.96    0.44
 -14   7  -1    3.88    3.64
 -14   7  -1   -0.55    0.60
 -14   7  -1    0.49    0.48
  14  -7   1    0.42    1.64
  14  -7   1    0.16    0.42
  14  -7   1   -0.73    2.00
  14  -7   1   -6.06    4.56
 -15   7  -1    0.42    0.50
 -15   7  -1   -0.21    0.66
 -15   7  -1   -0.66    3.68
  15  -7   1    0.33    4.91
  15  -7   1   -0.22    0.43
  15  -7   1   -1.17    3.32
  15   6  -1   -0.35    1.84
  15   6  -1   -2.43    4.44
  15   6  -1    1.16    0.37
 -15  -6   1    0.27    0.79
 -15  -6   1    1.74    1.41
  14   6  -1    3.87    0.54
  14   6  -1    2.94    3.81
  14   6  -1    3.98    1.66
 -14  -6   1    3.68    1.14
 -14  -6   1    3.96    1.52
  13   6  -1    0.80    1.39
  13   6  -1   -4.12    3.40
  13   6  -1    0.67    0.30
 -13  -6   1    1.37    0.63
 -13  -6   1    0.27    1.10
  12   6  -1   19.62    1.93
  12   6  -1   17.82    1.96
  12   6  -1    9.71    3.60
  12   6  -1   16.09    2.96
  12   6  -1   15.30    2.41
 -12  -6   1   18.44    2.40
 -12  -6   1   22.28    2.14
  11   6  -1    0.86    0.36
  11   6  -1   -3.11    2.60
  11   6  -1    1.35    1.92
  11   6  -1   -0.19    1.20
  11   6  -1    1.42    0.32
 -11  -6   1    2.47    0.51
 -11  -6   1    0.96    0.85
  10   6  -1    8.29    1.57
  10   6  -1   11.17    1.05
  10   6  -1    9.90    1.09
  10   6  -1    5.11    2.46
  10   6  -1    6.92    2.03
 -10  -6   1   10.04    1.18
 -10  -6   1    7.26    1.26
   9   6  -1   15.93    1.51
   9   6  -1   12.37    1.54
  -9  -6   1   12.60    1.78
  -9  -6   1   15.47    1.58
   8   6  -1   49.06    5.98
   8   6  -1   56.12    5.59
   8   6  -1   49.35    6.12
   8   6  -1   57.72    5.66
   8   6  -1   53.41    5.76
  -8  -6   1   57.54    5.59
  -8  -6   1   55.42    5.66
   7   6  -1    1.15    0.53
   7   6  -1    1.75    0.70
   7   6  -1    2.24    0.32
   7   6  -1    2.36    0.29
  -7  -6   1    1.60    0.59
  -7  -6   1    2.94    0.37
   6   6  -1   23.43    2.27
   6   6  -1   20.66    2.47
   6   6  -1   23.41    2.28
   6   6  -1   19.19    2.35
  -6  -6   1   21.00    2.38
  -6  -6   1   22.53    2.29
  -6  -6   1   22.55    2.29
   5   6  -1    0.22    0.44
   5   6  -1    1.01    0.18
   5   6  -1    0.48    0.34
  -5  -6   1    0.87    0.42
  -5  -6   1    0.93    0.22
  -5  -6   1    0.93    0.21
   4   6  -1   42.41    4.11
   4   6  -1   40.71    4.19
   4   6  -1   41.55    4.10
  -4  -6   1   35.56    4.02
  -4  -6   1   41.16    4.07
  -4  -6   1   38.45    4.03
  -4  -6   1   38.43    4.03
   3   6  -1   24.92    2.47
   3   6  -1   23.18    2.56
  -3  -6   1   21.52    2.35
  -3  -6   1   22.53    2.36
  -3  -6   1   22.93    2.41
  -3  -6   1   22.69    2.37
  -3  -6   1   24.46    2.42
   2   6  -1    8.84    1.08
   2   6  -1    9.75    1.22
  -2  -6   1    9.35    0.96
  -2  -6   1    6.96    0.84
  -2  -6   1    8.37    0.94
  -2  -6   1    7.63    0.85
   1   6  -1   74.67    7.45
   1   6  -1   71.49    7.37
  -1  -6   1   73.55    7.40
  -1  -6   1   71.52    7.32
  -1  -6   1   72.66    7.34
  -1  -6   1   67.99    7.31
   0   6  -1  122.43   12.88
   0   6  -1  125.52   12.79
   0   6  -1  131.40   12.86
   0   6  -1  128.22   12.80
   0  -6   1  127.10   12.90
   0  -6   1  125.73   12.80
   0  -6   1  123.40   12.80
   0  -6   1  124.97   12.83
  -1   6  -1    0.31    0.68
  -1   6  -1    0.96    0.62
  -1   6  -1    0.46    0.54
  -1   6  -1    0.43    0.45
   1  -6   1    0.95    0.21
   1  -6   1    0.27    0.54
   1  -6   1    0.34    0.34
   1  -6   1    1.22    0.17
  -2   6  -1  292.62   32.10
  -2   6  -1  320.54   32.15
  -2   6  -1  329.72   32.16
  -2   6  -1  305.23   32.07
  -2   6  -1  329.51   32.11
   2  -6   1  316.23   32.13
   2  -6   1  312.79   32.08
   2  -6   1  323.06   32.14
   2  -6   1  327.96   32.15
   2  -6   1  302.96   32.07
  -3   6  -1  146.48   14.42
  -3   6  -1  141.23   14.40
  -3   6  -1  139.06   14.53
  -3   6  -1  134.79   14.48
  -3   6  -1  144.42   14.45
  -3   6  -1  128.39   14.52
  -3   6  -1  146.72   14.40
  -3   6  -1  144.41   14.47
   3  -6   1  149.28   14.43
   3  -6   1  143.54   14.50
   3  -6   1  147.24   14.40
   3  -6   1  140.09   14.56
   3  -6   1  129.84   14.50
   3  -6   1  137.49   14.40
   3  -6   1  150.73   14.40
   3  -6   1  143.75   14.42
  -4   6  -1  100.05   10.33
  -4   6  -1   98.90   10.13
  -4   6  -1  103.00   10.16
  -4   6  -1   91.53   10.37
  -4   6  -1  100.22   10.20
  -4   6  -1  103.80   10.14
  -4   6  -1  101.52   10.21
   4  -6   1  103.96   10.13
   4  -6   1   89.07   10.27
   4  -6   1   99.72   10.16
   4  -6   1   99.28   10.17
   4  -6   1  101.93   10.14
   4  -6   1   94.84   10.37
   4  -6   1  104.95   10.26
   4  -6   1  100.75   10.14
  -5   6  -1   33.44    3.63
  -5   6  -1   30.90    3.27
  -5   6  -1   31.87    3.61
  -5   6  -1   29.75    3.13
  -5   6  -1   32.42    3.19
   5  -6   1   33.00    3.76
   5  -6   1   29.20    3.12
   5  -6   1   30.42    3.18
   5  -6   1   27.82    3.12
   5  -6   1   30.96    3.38
   5  -6   1   34.44    3.99
   5  -6   1   30.16    3.26
   5  -6   1   30.82    3.20
  -6   6  -1  106.80   10.64
  -6   6  -1  110.99   10.92
  -6   6  -1  100.08   10.68
  -6   6  -1  107.14   10.69
  -6   6  -1  101.17   10.88
  -6   6  -1   95.36   10.59
  -6   6  -1  103.48   10.60
   6  -6   1   97.54   10.60
   6  -6   1  114.22   11.00
   6  -6   1  101.10   10.59
   6  -6   1  104.81   10.85
   6  -6   1  103.32   10.64
   6  -6   1  102.71   10.84
   6  -6   1  109.39   10.64
   6  -6   1  111.36   10.85
  -7   6  -1    6.63    0.68
  -7   6  -1    3.47    0.99
  -7   6  -1    5.17    1.69
  -7   6  -1    7.66    0.75
  -7   6  -1    3.28    1.59
   7  -6   1    6.26    0.71
   7  -6   1    7.01    0.70
   7  -6   1    6.47    0.90
   7  -6   1    5.64    0.82
   7  -6   1    6.14    1.03
   7  -6   1    4.23    1.21
   7  -6   1    2.74    1.96
  -8   6  -1   31.91    2.96
  -8   6  -1   23.51    4.06
  -8   6  -1   28.57    3.11
  -8   6  -1   22.48    3.98
   8  -6   1   31.43    3.24
   8  -6   1   28.24    3.10
   8  -6   1   24.86    3.83
  -9   6  -1   17.26    1.87
  -9   6  -1   18.94    2.13
  -9   6  -1   17.82    2.87
  -9   6  -1   16.83    1.91
  -9   6  -1   18.76    2.28
   9  -6   1   18.67    1.89
   9  -6   1   17.93    4.49
   9  -6   1   18.23    2.33
   9  -6   1   20.74    2.11
   9  -6   1   14.89    2.66
 -10   6  -1    5.20    0.63
 -10   6  -1    3.06    1.07
 -10   6  -1    5.17    2.31
  10  -6   1    6.33    2.92
  10  -6   1    3.66    1.19
  10  -6   1    3.41    1.50
  10  -6   1    4.71    0.59
  10  -6   1    4.43    0.94
 -11   6  -1    1.49    0.41
 -11   6  -1    0.19    1.00
 -11   6  -1   -0.37    2.53
 -11   6  -1    1.68    0.42
  11  -6   1    1.55    5.72
  11  -6   1   -0.89    1.14
  11  -6   1    0.03    1.47
  11  -6   1   -0.15    0.89
 -12   6  -1    0.63    0.43
 -12   6  -1    1.12    2.85
 -12   6  -1    0.75    0.45
  12  -6   1    0.92    3.76
  12  -6   1    1.62    0.98
  12  -6   1    0.47    1.36
  12  -6   1    0.83    1.67
 -13   6  -1    5.89    3.37
  13  -6   1    4.95    4.31
  13  -6   1    6.02    1.99
  13  -6   1    6.03    1.50
 -14   6  -1    0.33    0.49
 -14   6  -1    0.10    0.58
 -14   6  -1   -0.88    3.44
  14  -6   1    1.03    2.04
  14  -6   1    0.33    0.41
  14  -6   1   -0.33    1.39
  14  -6   1    1.21    4.52
 -15   6  -1    0.65    0.49
 -15   6  -1   -1.30    3.91
 -15   6  -1    0.06    0.65
  15  -6   1    0.58    4.95
  15  -6   1   -0.08    0.42
  15  -6   1   -0.20    1.62
  15   5  -1   -2.69    5.31
  15   5  -1    0.14    1.64
  15   5  -1    0.77    0.54
 -15  -5   1    0.23    0.75
 -15  -5   1   -1.50    1.37
  14   5  -1    8.35    0.93
  14   5  -1    2.41    3.95
  14   5  -1    5.31    1.84
 -14  -5   1    7.76    1.05
 -14  -5   1    5.83    1.48
  13   5  -1    1.77    0.44
  13   5  -1    1.89    0.37
  13   5  -1   -0.32    3.38
  13   5  -1    0.08    1.42
 -13  -5   1    1.88    1.09
 -13  -5   1    2.18    0.63
  12   5  -1    0.28    3.02
  12   5  -1    1.61    0.41
  12   5  -1    2.61    2.39
  12   5  -1    1.44    0.33
 -12  -5   1    1.81    0.97
 -12  -5   1    1.71    0.53
  11   5  -1   22.21    3.18
  11   5  -1   28.13    2.66
  11   5  -1   24.30    2.68
 -11  -5   1   25.10    2.90
 -11  -5   1   25.95    2.73
  10   5  -1   28.20    2.69
  10   5  -1   23.78    3.10
  10   5  -1   24.77    2.71
 -10  -5   1   22.63    2.87
 -10  -5   1   28.04    2.74
   9   5  -1   45.42    5.26
   9   5  -1   43.33    4.65
   9   5  -1   43.82    5.61
   9   5  -1   45.49    4.64
  -9  -5   1   46.57    4.74
  -9  -5   1   47.49    4.66
   8   5  -1   -0.47    0.48
   8   5  -1    0.12    1.46
   8   5  -1    0.66    0.18
   8   5  -1   -0.89    1.21
   8   5  -1    0.06    0.71
   8   5  -1    0.28    0.22
  -8  -5   1    0.85    0.28
  -8  -5   1   -0.47    0.52
   7   5  -1    3.13    0.72
   7   5  -1    2.16    0.27
   7   5  -1    2.93    1.06
   7   5  -1    2.29    0.50
   7   5  -1    1.86    1.19
   7   5  -1    1.75    0.30
  -7  -5   1    2.10    0.33
  -7  -5   1    1.66    0.53
   6   5  -1   33.31    3.70
   6   5  -1   37.04    3.57
   6   5  -1   34.88    3.63
  -6  -5   1   34.27    3.58
  -6  -5   1   34.91    3.64
  -6  -5   1   35.14    3.59
   5   5  -1   14.95    1.49
   5   5  -1   12.36    1.64
   5   5  -1   16.11    1.48
   5   5  -1   12.55    1.56
  -5  -5   1   13.71    1.50
  -5  -5   1   14.90    1.50
  -5  -5   1   13.86    1.58
   4   5  -1   45.78    4.49
  -4  -5   1   43.25    4.43
  -4  -5   1   43.73    4.43
  -4  -5   1   44.65    4.46
  -4  -5   1   40.53    4.42
   3   5  -1    6.22    0.81
  -3  -5   1    6.58    0.68
  -3  -5   1    4.77    0.57
  -3  -5   1    4.68    0.56
  -3  -5   1    4.79    0.58
  -3  -5   1    5.37    0.68
  -2  -5   1    6.74    0.78
  -2  -5   1    8.60    0.85
  -2  -5   1    9.11    0.86
  -2  -5   1    7.49    0.79
  -2  -5   1    6.32    0.77
   1   5  -1  439.74   44.31
   1   5  -1  440.65   44.29
  -1  -5   1  428.37   44.31
   0   5  -1    1.91    0.43
   0   5  -1    1.71    0.48
   0  -5   1    1.37    0.48
   0  -5   1    1.50    0.25
   0  -5   1    1.25    0.32
  -1   5  -1  229.22   22.98
  -1   5  -1  232.00   23.00
  -1   5  -1  240.30   23.00
  -1   5  -1  209.07   22.95
   1  -5   1  207.31   22.95
   1  -5   1  232.64   23.00
   1  -5   1  241.78   22.99
   1  -5   1  217.37   22.96
  -2   5  -1    3.87    0.56
  -2   5  -1    4.01    0.62
  -2   5  -1    4.34    0.49
  -2   5  -1    5.19    0.89
  -2   5  -1    4.91    0.89
   2  -5   1    5.02    1.00
   2  -5   1    2.78    0.47
   2  -5   1    3.57    0.75
   2  -5   1    4.81    0.56
  -3   5  -1  165.74   16.52
  -3   5  -1  163.09   16.40
  -3   5  -1  153.05   16.51
  -3   5  -1  162.07   16.44
  -3   5  -1  153.85   16.40
  -3   5  -1  164.42   16.42
  -3   5  -1  167.37   16.45
   3  -5   1  171.17   16.49
   3  -5   1  156.88   16.42
   3  -5   1  166.39   16.42
   3  -5   1  164.76   16.40
   3  -5   1  156.86   16.40
   3  -5   1  162.61   16.40
   3  -5   1  154.07   16.49
  -4   5  -1   69.17    6.81
  -4   5  -1   69.19    6.85
  -4   5  -1   73.77    7.01
  -4   5  -1   66.81    6.84
  -4   5  -1   64.85    6.78
  -4   5  -1   66.97    7.12
  -4   5  -1   60.98    6.78
   4  -5   1   66.70    6.85
   4  -5   1   72.11    6.81
   4  -5   1   62.30    6.78
   4  -5   1   61.05    6.78
   4  -5   1   64.18    6.81
   4  -5   1   65.46    6.94
   4  -5   1   70.95    7.04
   4  -5   1   70.19    6.91
  -5   5  -1    1.39    0.97
  -5   5  -1    0.69    0.43
  -5   5  -1    1.88    0.41
  -5   5  -1    1.55    0.20
  -5   5  -1    1.68    0.24
  -5   5  -1    0.12    1.01
  -5   5  -1    1.42    0.52
   5  -5   1    0.77    0.41
   5  -5   1    1.20    0.35
   5  -5   1    0.73    0.70
   5  -5   1    0.94    0.83
   5  -5   1    2.13    1.18
   5  -5   1    2.10    0.22
   5  -5   1    1.22    0.22
   5  -5   1    0.56    0.50
  -6   5  -1   61.93    6.04
  -6   5  -1   52.88    6.37
  -6   5  -1   61.34    6.08
  -6   5  -1   56.75    6.03
  -6   5  -1   58.49    6.12
  -6   5  -1   60.17    6.41
  -6   5  -1   59.79    6.13
   6  -5   1   59.70    6.51
   6  -5   1   59.97    6.08
   6  -5   1   57.73    6.04
   6  -5   1   60.94    6.14
   6  -5   1   60.48    6.03
   6  -5   1   56.71    6.21
   6  -5   1   56.37    6.37
   6  -5   1   63.42    6.08
  -7   5  -1   19.57    2.36
  -7   5  -1   18.69    3.12
  -7   5  -1   21.95    2.32
  -7   5  -1   17.48    2.65
  -7   5  -1   23.77    2.15
  -7   5  -1   21.25    2.28
   7  -5   1   19.99    2.26
   7  -5   1   20.98    2.27
   7  -5   1   18.01    2.86
   7  -5   1   17.18    2.89
   7  -5   1   21.99    2.38
  -8   5  -1   27.22    2.68
  -8   5  -1   23.68    2.65
  -8   5  -1   26.98    3.99
  -8   5  -1   26.65    2.79
  -8   5  -1   25.35    3.63
  -8   5  -1   26.73    2.87
   8  -5   1   26.69    4.12
   8  -5   1   28.32    2.78
   8  -5   1   30.90    4.39
   8  -5   1   25.64    2.91
   8  -5   1   23.75    2.66
   8  -5   1   25.64    2.66
  -9   5  -1   34.53    3.67
  -9   5  -1   33.97    3.48
  -9   5  -1   34.96    4.61
  -9   5  -1   30.62    3.46
  -9   5  -1   36.15    3.62
   9  -5   1   38.04    5.62
   9  -5   1   30.91    4.13
   9  -5   1   35.87    3.47
   9  -5   1   32.62    3.49
   9  -5   1   34.04    3.58
 -10   5  -1    3.99    0.54
 -10   5  -1    2.55    0.93
 -10   5  -1    4.21    2.16
  10  -5   1    3.64    0.49
  10  -5   1    3.55    0.91
  10  -5   1    4.81    2.78
  10  -5   1    3.44    1.11
 -11   5  -1    6.75    0.84
 -11   5  -1    7.06    0.86
 -11   5  -1    6.39    2.64
  11  -5   1    7.75    1.18
  11  -5   1    9.99    4.33
  11  -5   1    7.80    1.50
  11  -5   1    6.71    0.82
 -12   5  -1   21.28    2.21
 -12   5  -1   20.38    2.21
  12  -5   1   10.25    4.25
  12  -5   1   23.10    2.17
  12  -5   1   14.95    2.63
 -13   5  -1   24.91    2.64
 -13   5  -1   16.22    4.17
 -13   5  -1   25.50    2.66
  13  -5   1   25.72    2.62
 -14   5  -1    0.17    0.45
 -14   5  -1    0.41    3.41
 -14   5  -1   -0.09    0.58
  14  -5   1    0.08    1.43
  14  -5   1   -5.39    4.44
  14  -5   1    0.91    0.40
 -15   5  -1    0.42    0.72
 -15   5  -1   -0.61    0.63
 -15   5  -1   -0.96    3.47
  15  -5   1   -2.77    4.95
  15  -5   1    0.27    0.41
  15  -5   1   -0.51    1.40
 -16   5  -1    6.80    4.29
  16  -5   1   -2.00    5.30
  15   4  -1   14.36    1.55
  15   4  -1    9.60    2.33
  15   4  -1    5.90    4.68
 -15  -4   1   16.19    3.32
 -15  -4   1   17.12    1.83
  14   4  -1   -0.93    3.88
  14   4  -1   -0.13    0.32
  14   4  -1   -2.21    1.44
 -14  -4   1   -1.02    1.13
 -14  -4   1   -0.81    0.62
  13   4  -1   -0.63    0.34
  13   4  -1   -0.30    0.28
  13   4  -1   -2.42    3.29
  13   4  -1   -2.19    1.30
  13   4  -1    8.34    3.07
 -13  -4   1    0.29    0.27
 -13  -4   1    0.03    1.12
 -13  -4   1    0.09    0.55
  12   4  -1   13.11    2.18
  12   4  -1   12.92    2.87
  12   4  -1   16.00    1.78
  12   4  -1   16.55    1.77
  12   4  -1   10.50    4.12
 -12  -4   1   18.37    1.87
 -12  -4   1   16.37    2.13
 -12  -4   1   17.69    1.73
  11   4  -1   16.76    1.73
  11   4  -1   10.61    3.32
  11   4  -1   12.19    2.10
  11   4  -1   16.04    1.76
 -11  -4   1   17.02    2.06
 -11  -4   1   17.34    1.73
 -11  -4   1   18.35    1.81
  10   4  -1    0.57    2.11
  10   4  -1    1.16    0.25
  10   4  -1    0.73    0.28
  10   4  -1    0.56    0.94
  10   4  -1    2.19    1.65
 -10  -4   1    0.45    0.65
 -10  -4   1    0.83    0.37
   9   4  -1    5.84    1.06
   9   4  -1    4.33    0.54
   9   4  -1    6.56    1.98
   9   4  -1    7.40    1.58
   9   4  -1    3.71    0.53
  -9  -4   1    5.05    0.58
  -9  -4   1    4.32    0.55
  -9  -4   1    5.20    0.78
   8   4  -1   10.48    1.21
   8   4  -1    9.89    1.57
   8   4  -1    9.24    1.24
   8   4  -1    8.37    0.97
   8   4  -1    9.31    1.82
   8   4  -1    8.55    0.95
  -8  -4   1    8.73    0.95
  -8  -4   1    9.18    1.01
  -8  -4   1    9.27    1.18
   7   4  -1   39.47    4.04
   7   4  -1   41.75    4.12
   7   4  -1   38.37    3.97
   7   4  -1   38.44    3.98
   7   4  -1   38.15    4.29
  -7  -4   1   37.65    3.98
  -7  -4   1   37.71    3.97
  -7  -4   1   41.45    4.03
   6   4  -1   79.05    7.93
   6   4  -1   76.73    7.94
   6   4  -1   78.28    8.14
   6   4  -1   78.61    7.97
   6   4  -1   81.41    8.02
   6   4  -1   72.46    8.08
  -6  -4   1   80.61    7.97
  -6  -4   1   77.47    7.94
   5   4  -1  200.16   20.57
   5   4  -1  212.61   20.61
   5   4  -1  197.69   20.55
   5   4  -1  205.22   20.55
  -5  -4   1  205.19   20.56
  -5  -4   1  205.22   20.57
  -5  -4   1  192.01   20.55
   4   4  -1   67.73    6.47
   4   4  -1   59.87    6.41
  -4  -4   1   60.32    6.42
  -4  -4   1   67.81    6.44
  -4  -4   1   62.92    6.42
  -4  -4   1   61.10    6.42
   3   4  -1    5.60    0.77
  -3  -4   1    6.32    0.67
  -3  -4   1    4.60    0.73
  -3  -4   1    7.14    0.67
  -3  -4   1    5.63    0.73
  -3  -4   1    6.70    0.66
   2   4  -1  464.27   51.05
  -2  -4   1  535.38   51.92
   1   4  -1  325.52   33.21
   1   4  -1  328.76   33.23
   0   4  -1  156.12   15.50
   0   4  -1  133.14   15.46
   0   4  -1  161.20   15.49
   0  -4   1  157.17   15.47
   0  -4   1  164.01   15.51
   0  -4   1  147.20   15.46
   0  -4   1  148.37   15.46
  -1   4  -1   13.33    1.85
  -1   4  -1   16.24    1.75
  -1   4  -1   17.03    1.68
  -1   4  -1   16.92    1.68
  -1   4  -1   17.03    1.70
  -1   4  -1   16.72    1.79
   1  -4   1   15.50    1.79
   1  -4   1   16.06    1.72
   1  -4   1   14.79    1.84
   1  -4   1   17.69    1.68
   1  -4   1   16.45    1.68
   1  -4   1   17.26    1.70
  -2   4  -1  181.15   17.83
  -2   4  -1  165.62   17.79
  -2   4  -1  170.84   17.81
  -2   4  -1  178.48   17.83
   2  -4   1  183.09   17.82
   2  -4   1  179.20   17.83
   2  -4   1  175.02   17.77
   2  -4   1  179.82   17.82
   2  -4   1  162.19   17.77
  -3   4  -1  248.00   27.23
  -3   4  -1  284.43   27.30
  -3   4  -1  256.46   27.25
  -3   4  -1  279.91   27.30
   3  -4   1  253.26   27.25
   3  -4   1  284.32   27.29
   3  -4   1  242.17   27.23
   3  -4   1  270.17   27.23
   3  -4   1  288.47   27.31
   3  -4   1  276.49   27.28
  -4   4  -1   34.33    3.64
  -4   4  -1   35.38    3.66
   4  -4   1   34.92    3.63
   4  -4   1   37.93    3.74
   4  -4   1   34.20    3.67
  -5   4  -1    4.39    0.59
  -5   4  -1    2.29    0.36
  -5   4  -1    4.20    0.57
   5  -4   1    3.06    0.38
   5  -4   1    2.98    0.57
  -6   4  -1   57.30    5.34
  -6   4  -1   51.67    5.33
  -6   4  -1   53.32    5.58
  -6   4  -1   56.64    5.31
  -6   4  -1   48.87    5.26
   6  -4   1   51.40    5.30
   6  -4   1   45.83    5.25
   6  -4   1   53.06    5.36
   6  -4   1   55.29    5.56
   6  -4   1   46.81    5.26
  -7   4  -1   66.12    7.30
  -7   4  -1   65.79    7.21
  -7   4  -1   73.67    7.30
  -7   4  -1   66.42    7.57
  -7   4  -1   72.91    7.23
  -7   4  -1   76.20    7.63
  -7   4  -1   74.93    7.28
   7  -4   1   75.57    7.76
   7  -4   1   68.99    7.26
   7  -4   1   68.97    7.22
   7  -4   1   68.40    7.53
   7  -4   1   78.10    7.26
   7  -4   1   65.81    7.22
   7  -4   1   74.78    7.38
  -8   4  -1   46.92    5.15
  -8   4  -1   43.96    4.51
  -8   4  -1   46.06    4.49
  -8   4  -1   42.06    5.03
  -8   4  -1   40.66    4.40
   8  -4   1   52.85    5.45
   8  -4   1   46.26    5.00
   8  -4   1   38.52    4.39
   8  -4   1   39.17    4.39
   8  -4   1   43.67    4.57
   8  -4   1   45.56    4.47
  -9   4  -1    0.37    0.17
  -9   4  -1    0.85    1.74
  -9   4  -1   -0.08    0.58
  -9   4  -1    0.67    0.28
   9  -4   1    1.11    0.86
   9  -4   1    1.13    2.22
   9  -4   1   -1.50    1.84
   9  -4   1    0.56    0.66
   9  -4   1    0.51    0.24
   9  -4   1    0.28    0.24
 -10   4  -1   50.87    5.00
 -10   4  -1   48.63    6.41
  10  -4   1   53.97    4.98
  10  -4   1   44.47    5.23
  10  -4   1   46.90    4.98
  10  -4   1   49.43    6.54
  10  -4   1   44.68    5.08
 -11   4  -1   22.13    2.32
 -11   4  -1   16.69    3.40
 -11   4  -1   23.03    2.33
  11  -4   1   18.18    2.78
  11  -4   1   19.11    2.54
  11  -4   1   25.66    2.30
  11  -4   1   14.96    4.05
 -12   4  -1   38.13    3.71
 -12   4  -1   27.77    4.75
 -12   4  -1   36.49    3.70
  12  -4   1   32.72    5.42
  12  -4   1   37.49    3.69
  12  -4   1   30.83    4.11
 -13   4  -1   -0.05    2.99
  13  -4   1   -0.44    4.14
  13  -4   1   -0.22    1.34
  13  -4   1    1.48    0.39
 -14   4  -1   -2.45    3.25
 -14   4  -1   -0.15    0.56
 -14   4  -1    0.11    0.45
  14  -4   1   -0.32    0.58
  14  -4   1   -2.92    1.47
  14  -4   1   -0.86    4.43
 -15   4  -1    1.22    0.69
 -15   4  -1    0.13    0.46
 -15   4  -1    2.30    3.54
  15  -4   1   -3.80    4.82
  15  -4   1    0.89    0.46
  15  -4   1    0.48    1.56
 -16   4  -1    0.14    0.70
 -16   4  -1    1.03    3.47
  16  -4   1    3.92    5.47
  16  -4   1    0.93    1.67
  16  -4   1    0.04    0.45
  16   3  -1    4.24    2.03
  16   3  -1    2.46    5.02
  16   3  -1    9.80    1.10
 -16  -3   1    9.19    1.80
 -16  -3   1    8.93    1.21
  15   3  -1   -1.82    1.60
  15   3  -1    0.28    0.36
  15   3  -1   -0.15    4.47
 -15  -3   1   -0.21    0.74
 -15  -3   1    0.34    1.31
  14   3  -1    1.00    0.35
  14   3  -1   -2.25    3.95
  14   3  -1   -1.51    1.47
 -14  -3   1    0.53    0.62
 -14  -3   1   -0.06    1.10
  13   3  -1    0.38    0.31
  13   3  -1   -1.78    3.37
  13   3  -1    3.24    2.22
  13   3  -1   -0.40    1.30
  13   3  -1    0.52    0.54
 -13  -3   1    1.14    0.35
 -13  -3   1    1.25    0.97
 -13  -3   1    0.88    0.59
  12   3  -1    1.94    3.08
  12   3  -1    5.79    0.74
  12   3  -1    6.76    0.77
  12   3  -1    2.83    1.38
  12   3  -1    4.60    2.19
 -12  -3   1    7.69    0.77
 -12  -3   1    5.10    1.07
 -12  -3   1    5.94    0.81
 -12  -3   1    5.61    2.79
  11   3  -1    0.89    0.30
  11   3  -1    0.94    1.82
  11   3  -1   -0.95    2.50
  11   3  -1   -0.54    0.98
  11   3  -1    0.33    0.24
 -11  -3   1    0.68    0.26
 -11  -3   1   -0.69    0.72
 -11  -3   1    0.35    0.39
 -11  -3   1    0.65    1.89
  10   3  -1   29.19    4.45
  10   3  -1   29.77    3.02
  10   3  -1   27.79    3.35
  10   3  -1   30.14    3.01
  10   3  -1   28.85    4.43
 -10  -3   1   25.87    4.27
 -10  -3   1   29.32    3.00
 -10  -3   1   29.91    3.03
 -10  -3   1   27.86    3.14
   9   3  -1   12.99    1.32
   9   3  -1   13.50    1.66
   9   3  -1   11.25    1.97
   9   3  -1   10.80    2.28
   9   3  -1   12.12    1.30
  -9  -3   1   12.76    1.34
  -9  -3   1   11.50    1.49
  -9  -3   1   12.28    1.30
  -9  -3   1    9.45    2.53
   8   3  -1    1.49    0.70
   8   3  -1    3.04    1.17
   8   3  -1    3.86    1.48
   8   3  -1    1.55    0.48
   8   3  -1    0.63    0.23
  -8  -3   1    1.60    0.49
  -8  -3   1    1.21    0.28
  -8  -3   1    3.68    1.04
  -8  -3   1    0.68    0.21
  -8  -3   1    2.32    0.55
   7   3  -1   69.12    7.59
   7   3  -1   65.21    7.48
   7   3  -1   73.15    7.28
   7   3  -1   73.20    7.32
   7   3  -1   74.16    7.27
  -7  -3   1   67.03    7.27
  -7  -3   1   77.15    7.27
  -7  -3   1   71.29    7.33
   6   3  -1   63.89    7.29
   6   3  -1   70.35    7.13
   6   3  -1   72.14    7.17
   6   3  -1   74.83    7.22
   6   3  -1   70.20    7.14
   6   3  -1   67.43    7.37
  -6  -3   1   69.69    7.19
  -6  -3   1   65.75    7.13
  -6  -3   1   70.42    7.14
  -6  -3   1   72.33    7.13
  -6  -3   1   74.48    7.16
   5   3  -1  299.55   28.28
   5   3  -1  294.16   28.26
   5   3  -1  274.92   28.21
   5   3  -1  283.49   28.24
  -5  -3   1  272.79   28.23
  -5  -3   1  278.04   28.21
  -5  -3   1  243.37   28.19
   4   3  -1   88.00    8.69
   4   3  -1   82.25    8.69
   4   3  -1   90.31    8.73
  -4  -3   1   82.46    8.69
  -4  -3   1   83.82    8.69
  -4  -3   1   86.91    8.70
   3   3  -1   17.85    1.88
  -3  -3   1   17.49    1.88
  -3  -3   1   19.82    1.88
   2   3  -1  209.84   22.17
   2   3  -1  227.14   22.17
   1   3  -1   33.40    3.80
   1   3  -1   39.80    3.81
   1   3  -1   36.45    3.80
   1   3  -1   34.18    3.80
  -1  -3   1   38.05    3.80
  -1  -3   1   39.82    3.80
  -1  -3   1   36.70    3.80
  -1  -3   1   42.60    3.81
  -1  -3   1   35.91    3.80
   0   3  -1    0.11    0.08
   0   3  -1    0.40    0.11
   0  -3   1    0.21    0.06
   0  -3   1    0.26    0.10
   0  -3   1    0.55    0.11
  -1   3  -1   81.48    8.82
  -1   3  -1   98.67    8.86
  -1   3  -1   86.23    8.83
  -1   3  -1   83.02    8.83
   1  -3   1   92.12    8.83
   1  -3   1   79.85    8.82
  -2   3  -1  153.84   16.41
  -2   3  -1  148.57   16.39
  -2   3  -1  173.12   16.45
   2  -3   1  146.31   16.39
   2  -3   1  154.41   16.41
   2  -3   1  179.45   16.44
   2  -3   1  165.95   16.40
   2  -3   1  170.86   16.43
  -3   3  -1    5.28    0.60
  -3   3  -1    4.72    0.61
   3  -3   1    4.45    0.59
   3  -3   1    5.82    0.65
   3  -3   1    5.20    0.63
  -4   3  -1   29.21    2.92
  -4   3  -1   27.69    2.97
  -4   3  -1   27.51    2.91
  -4   3  -1   28.75    3.17
   4  -3   1   29.89    3.16
   4  -3   1   29.68    2.95
   4  -3   1   25.76    2.98
   4  -3   1   32.71    2.95
   4  -3   1   27.43    2.92
   4  -3   1   27.47    2.91
   4  -3   1   29.47    3.25
  -5   3  -1  304.87   32.28
  -5   3  -1  332.12   32.35
  -5   3  -1  322.38   32.35
  -5   3  -1  276.69   32.24
  -5   3  -1  315.24   32.26
   5  -3   1  313.09   32.26
   5  -3   1  326.45   32.34
   5  -3   1  342.10   32.37
   5  -3   1  332.10   32.25
   5  -3   1  313.66   32.29
  -6   3  -1    1.53    1.09
  -6   3  -1    2.80    0.33
  -6   3  -1    2.75    0.30
  -6   3  -1    2.43    0.48
  -6   3  -1    2.75    0.48
  -6   3  -1    0.59    0.97
   6  -3   1    2.43    0.46
   6  -3   1    3.87    0.63
   6  -3   1    1.92    0.48
   6  -3   1    2.52    0.31
   6  -3   1    0.18    1.16
   6  -3   1    2.42    0.31
   6  -3   1    0.25    0.95
  -7   3  -1   66.72    6.94
  -7   3  -1   57.66    6.54
  -7   3  -1   65.28    6.55
  -7   3  -1   61.31    6.87
  -7   3  -1   62.46    6.62
  -7   3  -1   67.04    6.60
   7  -3   1   59.85    6.55
   7  -3   1   64.35    6.55
   7  -3   1   66.76    6.60
   7  -3   1   70.13    6.59
   7  -3   1   67.67    7.05
   7  -3   1   64.49    6.66
   7  -3   1   65.09    6.86
  -8   3  -1    5.86    0.77
  -8   3  -1    7.84    1.60
  -8   3  -1    5.53    0.70
  -8   3  -1    4.07    0.65
  -8   3  -1    9.53    1.76
   8  -3   1    5.79    0.67
   8  -3   1    8.40    1.09
   8  -3   1   10.53    2.01
   8  -3   1    5.88    0.97
   8  -3   1    5.62    0.66
   8  -3   1    6.13    1.56
   8  -3   1    8.38    0.98
  -9   3  -1   47.84    4.36
  -9   3  -1   42.73    4.37
  -9   3  -1   38.98    5.19
   9  -3   1   39.73    4.56
   9  -3   1   41.08    4.43
   9  -3   1   39.78    5.12
   9  -3   1   42.85    4.35
   9  -3   1   39.24    5.59
 -10   3  -1    1.83    0.37
 -10   3  -1    1.70    0.54
 -10   3  -1    1.86    0.37
 -10   3  -1    0.58    1.87
  10  -3   1    1.29    0.98
  10  -3   1    1.73    0.36
  10  -3   1    0.63    0.77
  10  -3   1   -1.13    2.55
  10  -3   1    1.52    0.31
 -11   3  -1   10.87    1.19
 -11   3  -1    9.92    1.21
 -11   3  -1    9.99    1.24
 -11   3  -1    8.39    2.58
  11  -3   1   10.81    1.16
  11  -3   1    7.59    1.58
  11  -3   1   11.30    1.17
  11  -3   1    7.07    3.32
 -12   3  -1   -0.27    0.36
 -12   3  -1    1.74    2.55
 -12   3  -1   -0.98    0.69
 -12   3  -1    0.50    0.42
  12  -3   1    0.28    1.21
  12  -3   1    0.74    0.33
  12  -3   1    0.83    3.52
 -13   3  -1    3.89    0.85
 -13   3  -1    5.06    0.70
 -13   3  -1    2.48    2.88
  13  -3   1    4.25    1.57
  13  -3   1    5.55    0.67
  13  -3   1    6.70    4.18
 -14   3  -1    4.99    0.82
 -14   3  -1    2.56    3.20
 -14   3  -1    5.05    0.74
  14  -3   1    5.35    1.82
  14  -3   1    6.23    0.76
  14  -3   1    5.54    4.65
 -15   3  -1    7.90    0.97
 -15   3  -1    8.51    1.08
 -15   3  -1    6.44    4.13
  15  -3   1    4.23    5.02
  15  -3   1    5.30    1.98
  15  -3   1    7.64    0.95
 -16   3  -1    1.67    0.73
 -16   3  -1    1.64    3.36
  16  -3   1    0.51    0.47
  16  -3   1   -0.27    5.25
  16  -3   1   -1.13    1.41
  16   2  -1   -7.95    8.79
  16   2  -1    2.66    0.70
  16   2  -1    1.17    2.77
 -16  -2   1    4.28    2.44
 -16  -2   1    2.17    0.80
  15   2  -1   -4.11    4.51
  15   2  -1   -1.38    1.45
  15   2  -1    1.62    0.41
 -15  -2   1    2.02    1.31
  14   2  -1   -0.42    1.44
  14   2  -1    0.11    0.33
  14   2  -1   -1.24    3.96
 -14  -2   1    0.53    0.61
 -14  -2   1   -2.08    2.36
 -14  -2   1   -1.14    2.98
 -14  -2   1   -0.49    0.38
  13   2  -1   -0.42    0.31
  13   2  -1   -0.94    3.51
  13   2  -1   -0.29    1.28
  13   2  -1    3.75    3.07
  13   2  -1   -0.54    0.34
 -13  -2   1    0.16    0.92
 -13  -2   1   -0.95    2.56
 -13  -2   1   -0.29    0.31
  12   2  -1   -0.07    0.26
  12   2  -1    2.65    2.06
  12   2  -1   -1.93    1.17
  12   2  -1   -4.40    2.79
  12   2  -1   -0.43    0.31
 -12  -2   1   -0.24    0.77
 -12  -2   1   -0.55    0.43
 -12  -2   1    0.70    2.26
 -12  -2   1   -0.05    0.27
  11   2  -1   10.36    2.21
  11   2  -1   10.63    1.10
  11   2  -1    6.79    2.75
  11   2  -1   11.37    1.14
  11   2  -1    8.65    1.59
 -11  -2   1    8.12    3.03
 -11  -2   1    8.37    1.09
 -11  -2   1    9.88    1.27
 -11  -2   1   11.24    1.19
  10   2  -1    3.50    0.45
  10   2  -1    2.46    1.70
  10   2  -1    4.32    2.46
  10   2  -1    3.48    1.28
 -10  -2   1    3.29    0.49
 -10  -2   1    3.44    2.75
 -10  -2   1    2.14    0.70
   9   2  -1   35.50    3.94
   9   2  -1   38.47    5.71
   9   2  -1   36.63    3.72
   9   2  -1   38.55    3.72
   9   2  -1   35.24    4.65
  -9  -2   1   35.72    3.73
  -9  -2   1   36.65    3.79
  -9  -2   1   31.86    4.26
   8   2  -1    2.09    1.18
   8   2  -1    2.94    1.51
   8   2  -1    3.73    0.88
   8   2  -1    4.61    0.51
   8   2  -1    4.35    0.48
   8   2  -1    4.37    0.64
  -8  -2   1    1.81    1.10
  -8  -2   1    3.91    0.48
  -8  -2   1    1.60    1.11
  -8  -2   1    3.55    0.60
  -8  -2   1    3.01    0.61
  -8  -2   1    4.29    0.45
   7   2  -1    7.57    1.01
   7   2  -1    7.28    0.91
   7   2  -1    7.43    0.81
   7   2  -1    8.71    0.81
  -7  -2   1    7.28    1.00
  -7  -2   1    7.90    0.84
  -7  -2   1    6.62    0.81
  -7  -2   1    7.18    0.93
   6   2  -1  105.94   10.38
   6   2  -1  107.92   10.42
   6   2  -1   90.52   10.35
   6   2  -1   89.59   10.35
   6   2  -1  111.37   10.50
  -6  -2   1  109.57   10.48
  -6  -2   1  102.99   10.40
  -6  -2   1  112.60   10.48
  -6  -2   1  110.32   10.37
  -6  -2   1   92.23   10.35
  -6  -2   1   92.82   10.35
   5   2  -1  137.56   13.55
   5   2  -1  143.55   13.60
   5   2  -1  128.82   13.64
   5   2  -1  139.25   13.57
   5   2  -1  132.97   13.55
   5   2  -1  128.88   13.66
  -5  -2   1  136.74   13.55
  -5  -2   1  136.18   13.59
  -5  -2   1  130.32   13.76
  -5  -2   1  131.77   13.55
  -5  -2   1  137.68   13.56
  -5  -2   1  118.38   13.63
  -5  -2   1  132.21   13.55
   4   2  -1    1.06    0.46
   4   2  -1    1.14    0.30
   4   2  -1    1.91    0.60
   4   2  -1    1.01    0.12
   4   2  -1    0.74    0.13
   4   2  -1    0.67    0.18
  -4  -2   1    0.63    0.12
  -4  -2   1    1.51    0.50
  -4  -2   1    0.76    0.23
  -4  -2   1    0.79    0.14
  -4  -2   1    0.71    0.11
  -4  -2   1    0.90    0.26
   3   2  -1   58.06    6.15
   3   2  -1   56.30    6.15
   3   2  -1   65.21    6.21
   3   2  -1   60.19    6.16
   3   2  -1   57.14    6.16
   3   2  -1   66.11    6.19
  -3  -2   1   64.15    6.18
  -3  -2   1   62.08    6.17
  -3  -2   1   60.78    6.16
  -3  -2   1   58.05    6.15
  -3  -2   1   64.72    6.16
  -3  -2   1   59.28    6.16
  -3  -2   1   57.33    6.15
   2   2  -1   71.41    7.22
   2   2  -1   64.60    7.21
   2   2  -1   69.45    7.22
   2   2  -1   77.39    7.22
  -2  -2   1   63.90    7.21
  -2  -2   1   68.69    7.21
  -2  -2   1   79.04    7.22
  -2  -2   1   74.27    7.21
   1   2  -1    1.47    0.20
   1   2  -1    1.32    0.17
   1   2  -1    1.66    0.18
   1   2  -1    1.30    0.17
   1   2  -1    1.87    0.19
   1   2  -1    2.15    0.32
  -1  -2   1    1.37    0.19
  -1  -2   1    1.52    0.18
  -1  -2   1    1.92    0.20
  -1  -2   1    1.93    0.21
  -1  -2   1    1.29    0.17
   0   2  -1  237.59   25.62
   0   2  -1  269.12   26.80
   0  -2   1  240.24   25.64
   0  -2   1  263.65   26.75
  -1   2  -1    1.10    0.18
  -1   2  -1    0.51    0.10
  -1   2  -1    0.59    0.09
  -1   2  -1    0.73    0.15
  -1   2  -1    0.78    0.28
  -1   2  -1    0.52    0.08
   1  -2   1    0.58    0.12
   1  -2   1    1.41    0.33
   1  -2   1    0.76    0.09
   1  -2   1    0.57    0.08
   1  -2   1    0.70    0.11
  -2   2  -1    2.56    0.27
  -2   2  -1    2.35    0.27
   2  -2   1    2.15    0.26
   2  -2   1    2.33    0.27
   2  -2   1    3.34    0.34
  -3   2  -1   49.92    5.48
  -3   2  -1   53.73    5.43
   3  -2   1   55.85    5.44
   3  -2   1   53.18    5.45
  -4   2  -1  529.94   55.56
  -4   2  -1  538.93   55.56
   4  -2   1  556.01   55.56
   4  -2   1  562.90   55.57
  -5   2  -1   86.15    9.15
  -5   2  -1   87.71    9.10
  -5   2  -1   79.17    9.11
  -5   2  -1  100.69    9.27
  -5   2  -1   90.75    9.13
   5  -2   1  100.54    9.26
   5  -2   1   89.70    9.16
   5  -2   1   79.09    9.10
   5  -2   1   90.91    9.13
   5  -2   1   95.13    9.13
  -6   2  -1    9.23    1.19
  -6   2  -1    9.97    1.51
  -6   2  -1   10.35    1.04
  -6   2  -1    7.45    1.44
  -6   2  -1    8.23    1.08
  -6   2  -1   11.23    1.20
  -6   2  -1   11.12    1.07
   6  -2   1    9.42    1.16
   6  -2   1   11.16    1.06
   6  -2   1   10.80    1.05
   6  -2   1    9.38    1.44
   6  -2   1    9.14    1.26
   6  -2   1    9.91    1.16
   6  -2   1    8.84    1.59
  -7   2  -1   68.45    7.21
  -7   2  -1   68.50    6.91
  -7   2  -1   71.08    6.95
  -7   2  -1   76.78    7.26
  -7   2  -1   64.98    6.90
  -7   2  -1   63.62    7.01
  -7   2  -1   60.37    6.89
   7  -2   1   63.60    6.90
   7  -2   1   69.74    7.04
   7  -2   1   71.23    6.94
   7  -2   1   63.02    6.90
   7  -2   1   68.16    7.00
   7  -2   1   78.81    7.39
   7  -2   1   71.04    7.20
  -8   2  -1   64.55    6.46
  -8   2  -1   64.30    6.44
  -8   2  -1   56.31    6.83
  -8   2  -1   62.75    6.38
  -8   2  -1   63.71    6.36
   8  -2   1   53.38    6.78
   8  -2   1   59.59    6.42
   8  -2   1   62.12    6.51
   8  -2   1   62.67    6.43
   8  -2   1   69.52    6.37
   8  -2   1   66.48    6.37
   8  -2   1   53.38    7.04
  -9   2  -1   12.35    1.22
  -9   2  -1   10.72    1.22
  -9   2  -1   10.17    1.29
  -9   2  -1   12.27    2.14
   9  -2   1   12.17    2.47
   9  -2   1   10.28    1.45
   9  -2   1   10.19    1.20
   9  -2   1   10.44    2.03
   9  -2   1   10.03    1.48
   9  -2   1   12.03    1.20
 -10   2  -1   23.29    3.15
 -10   2  -1   23.06    2.28
 -10   2  -1   22.24    2.28
 -10   2  -1   21.19    2.34
  10  -2   1   21.13    2.45
  10  -2   1   17.04    3.42
  10  -2   1   23.17    3.07
  10  -2   1   19.61    2.67
  10  -2   1   22.44    2.26
  10  -2   1   20.78    2.27
 -11   2  -1    0.85    0.35
 -11   2  -1    1.55    0.66
 -11   2  -1    2.58    2.15
 -11   2  -1    0.96    0.38
  11  -2   1    0.61    0.98
  11  -2   1    0.50    2.92
  11  -2   1    1.93    1.48
 -12   2  -1   12.49    1.44
 -12   2  -1   12.78    1.39
 -12   2  -1   11.90    1.33
 -12   2  -1    6.81    2.82
  12  -2   1    5.37    3.71
  12  -2   1    8.03    1.72
  12  -2   1   12.81    1.31
  12  -2   1   11.51    1.29
 -13   2  -1    8.96    1.17
 -13   2  -1    9.05    1.08
 -13   2  -1    8.57    1.29
 -13   2  -1    6.98    5.20
  13  -2   1    9.33    1.04
  13  -2   1    4.73    1.61
  13  -2   1    4.75    4.34
 -14   2  -1   16.91    3.86
 -14   2  -1   21.88    2.19
 -14   2  -1   19.15    2.48
 -14   2  -1   21.13    2.27
  14  -2   1   16.09    2.79
  14  -2   1   21.37    2.18
  14  -2   1   11.37    5.16
 -15   2  -1    0.11    0.42
 -15   2  -1   -0.02    0.86
 -15   2  -1   -0.27    3.11
  15  -2   1   -0.13    1.62
  15  -2   1    0.11    0.42
  15  -2   1    1.41    5.04
 -16   2  -1    4.99    0.86
  16  -2   1    3.56    0.64
  16  -2   1   -2.44    5.36
  16  -2   1    5.00    2.05
  16   1  -1   -1.51    1.58
  16   1  -1    1.52    0.44
  16   1  -1   -1.16    5.39
 -16  -1   1    1.93    0.76
 -16  -1   1    1.74    1.34
  15   1  -1   -0.65    0.36
  15   1  -1   -3.56    1.62
  15   1  -1   -3.00    4.57
 -15  -1   1    0.72    0.73
 -15  -1   1   -1.09    3.22
 -15  -1   1   -0.76    1.21
  14   1  -1   -0.77    1.30
  14   1  -1    0.00    0.34
  14   1  -1    0.64    4.03
 -14  -1   1    1.53    2.51
 -14  -1   1   -0.46    1.08
 -14  -1   1    0.07    0.58
  13   1  -1   -0.28    6.19
  13   1  -1    1.39    0.42
  13   1  -1    2.28    0.39
  13   1  -1    1.21    2.10
 -13  -1   1    1.48    0.39
 -13  -1   1    2.99    2.32
 -13  -1   1    3.01    0.95
 -13  -1   1    1.76    0.60
  12   1  -1   -2.00    3.04
  12   1  -1   -0.06    0.28
  12   1  -1    0.09    0.32
  12   1  -1    1.71    2.01
  12   1  -1   -1.49    1.08
 -12  -1   1   -0.35    0.43
 -12  -1   1    0.14    0.29
 -12  -1   1   -0.66    2.07
 -12  -1   1   -0.25    0.73
  11   1  -1   16.28    1.73
  11   1  -1   15.07    2.12
  11   1  -1   18.32    3.19
  11   1  -1   15.53    1.75
  11   1  -1   15.65    2.72
 -11  -1   1   16.64    1.74
 -11  -1   1   15.62    2.65
 -11  -1   1   16.93    1.78
 -11  -1   1   18.15    1.93
  10   1  -1   65.29    8.37
  10   1  -1   67.51    7.39
  10   1  -1   66.76    7.77
  10   1  -1   75.30    7.19
 -10  -1   1   74.40    7.20
 -10  -1   1   71.70    7.24
 -10  -1   1   60.89    7.69
 -10  -1   1   72.79    7.20
   9   1  -1   22.81    3.02
   9   1  -1   28.60    2.76
   9   1  -1   29.18    2.75
   9   1  -1   21.09    3.55
  -9  -1   1   26.95    2.76
  -9  -1   1   20.05    3.51
  -9  -1   1   28.80    2.76
  -9  -1   1   24.73    2.82
   8   1  -1   10.17    2.82
   8   1  -1   11.58    1.16
   8   1  -1   12.36    1.62
   8   1  -1   10.03    1.32
   8   1  -1   11.93    1.98
   8   1  -1   10.03    1.17
  -8  -1   1   10.18    1.65
  -8  -1   1   11.72    1.16
  -8  -1   1    9.22    1.62
  -8  -1   1   10.78    1.14
  -8  -1   1   11.83    1.27
  -8  -1   1   11.13    1.18
  -8  -1   1   10.73    1.35
   7   1  -1   50.66    5.45
   7   1  -1   54.32    5.50
   7   1  -1   59.78    5.87
   7   1  -1   53.87    5.45
   7   1  -1   57.60    5.56
   7   1  -1   56.62    5.72
  -7  -1   1   47.77    5.45
  -7  -1   1   53.48    5.46
  -7  -1   1   51.44    5.72
  -7  -1   1   53.41    5.82
  -7  -1   1   53.24    5.45
  -7  -1   1   56.84    5.48
  -7  -1   1   51.70    5.52
   6   1  -1   46.99    4.94
   6   1  -1   51.15    5.24
   6   1  -1   48.77    4.93
   6   1  -1   50.69    4.98
   6   1  -1   48.57    5.13
   6   1  -1   53.13    5.02
  -6  -1   1   48.40    4.94
  -6  -1   1   47.72    4.94
  -6  -1   1   47.29    4.99
  -6  -1   1   44.08    5.14
  -6  -1   1   51.94    4.96
  -6  -1   1   45.12    4.93
  -6  -1   1   47.65    5.14
   5   1  -1   18.05    1.77
   5   1  -1   19.53    1.83
   5   1  -1   18.72    2.01
   5   1  -1   15.51    1.71
  -5  -1   1   17.71    1.74
  -5  -1   1   19.21    2.02
  -5  -1   1   17.69    1.78
  -5  -1   1   15.02    1.71
  -5  -1   1   14.70    1.70
  -5  -1   1   16.17    1.71
  -4  -1   1   37.20    3.54
  -4  -1   1   37.35    3.57
  -4  -1   1   30.02    3.53
   3   1  -1  147.48   14.99
   2   1  -1    7.59    0.69
   2   1  -1    6.16    0.68
   2   1  -1    6.68    0.68
   2   1  -1    6.57    0.67
   2   1  -1    6.58    0.68
   2   1  -1    6.20    0.68
  -2  -1   1    6.17    0.69
  -2  -1   1    6.48    0.68
  -2  -1   1    6.61    0.67
  -2  -1   1    7.00    0.68
   1   1  -1  549.31   57.14
   1   1  -1  575.33   57.83
  -1  -1   1  526.82   57.12
  -1  -1   1  602.20   57.86
   0   1  -1  242.87   25.49
   0   1  -1  254.66   26.36
  -1   1  -1   17.28    1.86
  -1   1  -1   18.86    1.86
   1  -1   1   17.92    1.86
   1  -1   1   18.91    1.86
  -2   1  -1   53.29    6.10
  -2   1  -1   61.67    6.10
  -2   1  -1   62.69    6.11
  -2   1  -1   64.20    6.11
   2  -1   1   62.68    6.11
   2  -1   1   53.89    6.10
   2  -1   1   58.89    6.09
   2  -1   1   63.50    6.12
  -3   1  -1  401.30   41.94
  -3   1  -1  413.74   41.94
   3  -1   1  410.83   41.94
   3  -1   1  425.91   41.95
  -4   1  -1  415.82   43.61
  -4   1  -1  423.60   43.62
   4  -1   1  454.39   43.63
   4  -1   1  423.16   43.61
  -5   1  -1    3.60    0.53
  -5   1  -1    4.52    0.56
  -5   1  -1    4.09    0.47
   5  -1   1    3.89    0.60
   5  -1   1    3.18    0.51
  -6   1  -1   27.86    3.36
  -6   1  -1   29.99    3.04
  -6   1  -1   28.82    2.97
  -6   1  -1   28.26    2.99
  -6   1  -1   26.88    3.35
  -6   1  -1   29.24    2.98
   6  -1   1   30.10    3.32
   6  -1   1   27.91    2.98
   6  -1   1   30.99    2.97
   6  -1   1   29.32    3.03
   6  -1   1   31.50    3.53
   6  -1   1   28.18    3.09
  -7   1  -1   38.15    4.00
  -7   1  -1   37.87    3.95
  -7   1  -1   38.83    3.92
  -7   1  -1   40.88    3.94
  -7   1  -1   32.92    4.35
   7  -1   1   39.60    3.93
   7  -1   1   37.53    4.06
   7  -1   1   42.03    3.93
   7  -1   1   33.48    4.58
   7  -1   1   35.42    4.32
  -8   1  -1   64.29    6.47
  -8   1  -1   61.29    6.46
  -8   1  -1   63.82    6.49
  -8   1  -1   62.64    6.55
  -8   1  -1   60.10    6.88
  -8   1  -1   66.22    6.47
  -8   1  -1   58.68    6.84
   8  -1   1   63.30    6.88
   8  -1   1   62.80    6.53
   8  -1   1   67.84    6.47
   8  -1   1   64.02    6.47
   8  -1   1   66.99    7.59
   8  -1   1   62.26    6.61
  -9   1  -1   73.14    7.58
  -9   1  -1   74.90    7.59
  -9   1  -1   78.37    8.11
  -9   1  -1   77.82    7.61
   9  -1   1   67.90    7.59
   9  -1   1   87.94    8.36
   9  -1   1   72.51    8.05
   9  -1   1   73.63    7.58
   9  -1   1   71.67    7.74
 -10   1  -1   10.07    1.20
 -10   1  -1   14.44    2.33
 -10   1  -1   12.12    1.35
 -10   1  -1   10.22    1.18
  10  -1   1    9.95    1.18
  10  -1   1    9.64    1.15
  10  -1   1   11.92    1.58
  10  -1   1   15.19    2.87
 -11   1  -1   -0.12    0.31
 -11   1  -1    0.06    0.65
 -11   1  -1   -1.16    2.05
 -11   1  -1   -0.63    0.36
  11  -1   1   -0.02    0.26
  11  -1   1   -0.64    1.00
  11  -1   1    0.42    1.93
  11  -1   1   -0.25    0.29
  11  -1   1    0.71    2.85
 -12   1  -1    0.83    2.37
 -12   1  -1    1.17    0.74
 -12   1  -1    0.82    0.37
 -12   1  -1    1.08    0.44
  12  -1   1   -1.04    1.06
  12  -1   1    0.95    0.32
  12  -1   1    0.19    0.62
  12  -1   1    5.28    3.30
 -13   1  -1   23.85    2.62
 -13   1  -1   22.30    2.57
 -13   1  -1   22.99    2.37
 -13   1  -1   15.71    3.65
  13  -1   1   22.40    2.36
  13  -1   1   22.29    2.35
 -14   1  -1    0.43    0.38
 -14   1  -1   -0.19    1.07
 -14   1  -1    0.71    2.91
 -14   1  -1    0.43    0.55
  14  -1   1    0.07    0.37
  14  -1   1   -1.25    4.46
  14  -1   1   -1.03    1.35
 -15   1  -1    2.85    4.61
 -15   1  -1    3.50    1.81
 -15   1  -1    4.49    0.87
  15  -1   1    0.65    5.02
  15  -1   1    3.80    0.60
  15  -1   1    2.83    1.58
 -16   1  -1    1.05    0.73
 -16   1  -1   -1.57    1.24
  16  -1   1   -0.40    0.41
  16  -1   1   -0.81    1.91
  16  -1   1   -1.18    6.51
  16   0  -1   -1.68    1.76
  16   0  -1    0.73    0.42
  16   0  -1   -5.60    4.88
 -16   0   1    0.01    0.71
  15   0  -1    0.38    1.60
  15   0  -1    1.28    0.41
  15   0  -1   -2.11    4.46
 -15   0   1    3.72    2.75
 -15   0   1    0.18    1.85
 -15   0   1    0.35    0.64
  14   0  -1    8.90    4.46
  14   0  -1   11.27    2.18
  14   0  -1   15.83    1.62
 -14   0   1   16.53    1.90
 -14   0   1   13.07    3.21
 -14   0   1   16.17    1.75
 -14   0   1   13.74    1.62
  13   0  -1    0.15    0.35
  13   0  -1   -0.95    2.04
  13   0  -1   -1.40    3.98
  13   0  -1    0.86    0.34
 -13   0   1    0.82    0.35
 -13   0   1   -0.86    2.36
 -13   0   1    0.80    0.47
 -13   0   1    0.69    0.90
  12   0  -1    9.72    2.42
  12   0  -1    9.79    1.05
  12   0  -1    3.94    3.24
  12   0  -1    8.24    1.09
  12   0  -1    9.78    1.68
 -12   0   1    9.28    1.06
 -12   0   1    7.56    2.45
 -12   0   1    8.77    1.06
 -12   0   1   10.61    1.28
  11   0  -1   38.76    3.96
  11   0  -1   33.87    4.26
  11   0  -1   41.13    3.95
  11   0  -1   37.77    5.83
  11   0  -1   32.87    5.08
 -11   0   1   38.32    4.04
 -11   0   1   33.29    5.06
 -11   0   1   40.58    3.97
 -11   0   1   39.10    3.96
  10   0  -1   -1.04    2.23
  10   0  -1   -1.60    1.62
  10   0  -1    0.96    0.25
  10   0  -1    1.09    0.28
  10   0  -1    0.49    0.85
 -10   0   1    1.09    0.33
 -10   0   1    0.42    0.50
 -10   0   1   -1.62    1.59
 -10   0   1    1.08    0.28
   9   0  -1   17.69    2.50
   9   0  -1   17.26    2.22
   9   0  -1   14.31    2.71
   9   0  -1   17.98    1.90
   9   0  -1   20.40    1.89
  -9   0   1   18.62    1.90
  -9   0   1   18.43    1.91
  -9   0   1   17.67    1.97
  -9   0   1   15.37    2.46
   8   0  -1   10.28    1.25
   8   0  -1    9.44    1.83
   8   0  -1    9.03    1.16
   8   0  -1    8.57    0.97
   8   0  -1    8.70    0.98
   8   0  -1   12.14    1.62
  -8   0   1    8.75    1.00
  -8   0   1    8.45    0.96
  -8   0   1   10.48    1.21
  -8   0   1   10.13    1.56
  -8   0   1   11.44    1.60
  -8   0   1    8.87    1.00
  -8   0   1    9.18    1.07
   7   0  -1   29.43    3.12
   7   0  -1   31.63    3.19
   7   0  -1   34.15    3.73
   7   0  -1   30.07    3.11
   7   0  -1   29.77    3.47
  -7   0   1   27.50    3.46
  -7   0   1   28.50    3.11
  -7   0   1   30.84    3.12
  -7   0   1   32.80    3.53
  -7   0   1   32.68    3.14
  -7   0   1   30.45    3.20
  -7   0   1   30.83    3.16
   6   0  -1   11.72    1.27
   6   0  -1   11.38    1.18
   6   0  -1   10.86    1.62
   6   0  -1   12.81    1.36
   6   0  -1   10.10    1.48
   6   0  -1   11.47    1.19
  -6   0   1   10.50    1.30
  -6   0   1   11.96    1.22
  -6   0   1    9.93    1.68
  -6   0   1   11.87    1.19
  -6   0   1   11.82    1.19
  -6   0   1   10.81    1.17
  -6   0   1   11.05    1.51
   5   0  -1    0.06    0.24
   5   0  -1    0.11    0.11
   5   0  -1   -0.15    0.63
   5   0  -1   -0.09    0.34
   5   0  -1    0.77    0.78
   5   0  -1    0.19    0.09
  -5   0   1    0.00    0.11
  -5   0   1    0.07    0.25
  -5   0   1   -0.07    0.13
  -5   0   1    0.12    0.21
  -5   0   1   -0.35    0.66
  -5   0   1    0.62    0.61
  -5   0   1    0.23    0.08
   4   0  -1   65.68    7.40
   4   0  -1   73.60    7.42
   4   0  -1   80.73    7.49
   4   0  -1   75.69    7.44
  -4   0   1   63.75    7.40
  -4   0   1   66.52    7.40
  -4   0   1   80.97    7.53
  -4   0   1   71.95    7.43
  -4   0   1   79.77    7.49
  -4   0   1   73.24    7.40
   3   0  -1   20.68    2.09
   3   0  -1   23.03    2.20
   3   0  -1   18.48    2.05
   3   0  -1   18.81    2.05
   3   0  -1   21.41    2.07
   3   0  -1   19.53    2.05
   3   0  -1   22.09    2.18
  -3   0   1   22.74    2.18
  -3   0   1   18.15    2.05
  -3   0   1   20.73    2.08
  -3   0   1   22.07    2.18
  -3   0   1   18.82    2.05
  -3   0   1   20.97    2.06
  -3   0   1   18.53    2.05
   2   0  -1   96.18    9.72
  -2   0   1   95.63    9.73
  -2   0   1   95.40    9.72
   1   0  -1  103.76   13.10
   1   0  -1  111.51   11.89
  -1   0   1  122.41   13.37
  -1   0  -1  717.81   74.69
  -1   0  -1  717.22   73.02
   1   0   1  725.63   74.72
   1   0   1  698.70   73.01
  -2   0  -1    1.14    0.37
  -2   0  -1    0.93    0.14
  -2   0  -1    0.52    0.10
  -2   0  -1    0.60    0.16
  -2   0  -1    1.52    0.41
  -2   0  -1    0.95    0.18
  -2   0  -1    0.55    0.09
   2   0   1    0.71    0.10
   2   0   1    0.76    0.20
   2   0   1    1.36    0.47
   2   0   1    1.04    0.38
   2   0   1    0.51    0.09
   2   0   1    0.65    0.14
   2   0   1    0.66    0.12
  -3   0  -1   28.92    2.98
  -3   0  -1   29.46    2.96
  -3   0  -1   31.30    2.97
  -3   0  -1   26.38    2.95
   3   0   1   32.96    3.08
   3   0   1   26.34    2.95
   3   0   1   32.64    2.99
   3   0   1   31.00    2.97
   3   0   1   26.72    2.95
   3   0   1   26.45    2.95
  -4   0  -1   39.32    3.95
  -4   0  -1   37.30    3.98
  -4   0  -1   39.38    3.97
   4   0   1   39.02    3.97
   4   0   1   38.47    3.99
  -5   0  -1    3.12    0.86
  -5   0  -1    3.57    0.93
  -5   0  -1    4.85    0.54
  -5   0  -1    4.48    0.50
  -5   0  -1    4.54    0.59
  -5   0  -1    4.26    0.48
  -5   0  -1    4.51    0.57
   5   0   1    3.47    0.86
   5   0   1    4.28    0.49
   5   0   1    4.82    0.66
   5   0   1    4.73    0.62
   5   0   1    3.68    1.02
   5   0   1    4.60    0.50
  -6   0  -1    8.15    0.97
  -6   0  -1    7.71    0.88
  -6   0  -1    6.30    0.79
  -6   0  -1    8.09    1.21
  -6   0  -1    7.76    0.87
  -6   0  -1    6.54    0.95
  -6   0  -1    9.66    1.28
   6   0   1    8.42    0.98
   6   0   1    9.59    1.44
   6   0   1    8.22    0.94
   6   0   1    7.79    0.81
   6   0   1    6.99    0.80
  -7   0  -1    3.86    0.39
  -7   0  -1    2.84    0.39
  -7   0  -1    1.92    0.47
  -7   0  -1    3.31    0.37
  -7   0  -1    2.99    0.92
   7   0   1    1.72    0.63
   7   0   1    0.53    1.07
   7   0   1    3.83    0.40
   7   0   1    3.28    0.38
   7   0   1    0.15    1.38
   7   0   1    2.40    0.54
  -8   0  -1   17.95    2.07
  -8   0  -1   21.77    2.23
  -8   0  -1   20.20    2.81
  -8   0  -1   19.70    2.09
  -8   0  -1   22.75    2.98
  -8   0  -1   20.59    2.10
  -8   0  -1   22.78    2.16
   8   0   1   20.09    2.11
   8   0   1   19.69    2.88
   8   0   1   21.06    2.21
   8   0   1   18.23    2.09
   8   0   1   26.90    3.38
   8   0   1   21.25    2.35
  -9   0  -1    2.21    0.36
  -9   0  -1    3.40    0.56
  -9   0  -1    2.82    0.39
  -9   0  -1    5.09    1.64
   9   0   1    7.07    2.16
   9   0   1    1.63    0.33
   9   0   1    2.04    0.36
   9   0   1    6.22    1.56
   9   0   1    2.81    0.90
 -10   0  -1   48.35    4.57
 -10   0  -1   43.83    4.62
 -10   0  -1   46.75    4.56
 -10   0  -1   36.65    5.46
  10   0   1   48.62    4.56
  10   0   1   43.78    4.56
  10   0   1   37.68    5.41
  10   0   1   38.08    4.82
 -11   0  -1   57.66    5.67
 -11   0  -1   58.72    5.68
 -11   0  -1   52.17    6.58
 -11   0  -1   57.02    5.75
  11   0   1   55.60    5.66
  11   0   1   51.35    5.67
  11   0   1   54.43    7.22
  11   0   1   56.44    8.19
  11   0   1   53.13    5.96
 -12   0  -1   25.54    2.85
 -12   0  -1   26.71    2.66
 -12   0  -1   26.04    2.70
  12   0   1   21.74    3.24
  12   0   1   24.84    2.67
  12   0   1   21.95    3.50
  12   0   1   26.49    2.65
 -13   0  -1    8.19    1.05
 -13   0  -1    8.68    1.28
 -13   0  -1    1.78    2.67
 -13   0  -1    8.16    1.03
  13   0   1    9.71    1.08
  13   0   1    6.86    1.67
  13   0   1    5.15    3.93
  13   0   1    9.10    1.18
 -14   0  -1   -0.51    2.71
 -14   0  -1    1.50    0.40
 -14   0  -1    0.40    0.60
 -14   0  -1    0.29    1.07
  14   0   1    1.10    0.40
  14   0   1   -0.40    1.44
  14   0   1   -0.57    4.42
 -15   0  -1    4.79    1.34
 -15   0  -1    2.14    3.02
 -15   0  -1    3.60    0.82
  15   0   1    2.94    0.55
  15   0   1   -1.20    4.88
  15   0   1    3.67    1.80
 -16   0  -1    2.15    1.39
 -16   0  -1    3.88    0.82
  16   0   1    0.94    1.61
  16   0   1    3.35    0.59
  16  -1  -1    0.33    0.44
  16  -1  -1   -3.20    4.91
  16  -1  -1    0.13    1.54
 -16   1   1    1.21    0.71
  15  -1  -1    7.48    0.89
  15  -1  -1    8.22    4.64
  15  -1  -1    3.36    1.86
 -15   1   1    8.06    1.01
 -15   1   1    6.94    0.89
 -15   1   1    7.15    3.13
  14  -1  -1    2.49    4.17
  14  -1  -1    0.61    1.43
  14  -1  -1    2.49    0.48
 -14   1   1    3.11    0.50
 -14   1   1    2.64    0.61
 -14   1   1   -1.90    2.72
  13  -1  -1    1.86    0.43
  13  -1  -1    0.44    2.66
  13  -1  -1    4.75    3.67
  13  -1  -1    2.47    0.42
 -13   1   1    2.22    2.55
 -13   1   1    1.50    0.52
 -13   1   1    1.34    0.86
 -13   1   1    2.02    0.44
  12  -1  -1    2.86    0.46
  12  -1  -1    4.51    2.53
  12  -1  -1    3.08    0.44
  12  -1  -1   -0.56    3.17
  12  -1  -1    1.33    1.26
 -12   1   1    2.47    0.51
 -12   1   1    2.61    0.46
 -12   1   1    3.01    0.80
 -12   1   1    0.60    2.25
  11  -1  -1   -0.37    0.28
  11  -1  -1    1.36    1.96
  11  -1  -1    0.54    0.35
  11  -1  -1   -0.36    2.72
  11  -1  -1    0.43    0.96
 -11   1   1   -0.26    0.61
 -11   1   1   -1.69    1.94
 -11   1   1   -0.37    0.29
 -11   1   1   -0.04    0.35
  10  -1  -1   59.20    6.72
  10  -1  -1   60.83    6.53
  10  -1  -1   71.27    6.53
  10  -1  -1   56.32    7.51
  10  -1  -1   57.20    7.14
 -10   1   1   65.63    6.57
 -10   1   1   66.24    6.53
 -10   1   1   69.43    6.53
 -10   1   1   56.82    7.16
   9  -1  -1    7.48    1.64
   9  -1  -1    5.12    1.02
   9  -1  -1    5.23    0.69
   9  -1  -1    5.93    0.68
   9  -1  -1    6.54    2.13
  -9   1   1    6.12    0.73
  -9   1   1    6.20    0.75
  -9   1   1    5.11    0.70
  -9   1   1    6.25    1.59
   8  -1  -1   -0.79    1.12
   8  -1  -1   -0.80    0.39
   8  -1  -1   -0.18    0.16
   8  -1  -1    0.07    0.66
   8  -1  -1    0.68    1.57
   8  -1  -1   -0.10    0.19
  -8   1   1   -0.16    1.10
  -8   1   1    0.14    0.43
  -8   1   1    0.04    0.23
  -8   1   1   -0.58    1.15
  -8   1   1   -0.04    0.35
  -8   1   1   -0.03    0.13
  -8   1   1   -0.22    0.19
   7  -1  -1   -0.09    0.47
   7  -1  -1    0.03    0.91
   7  -1  -1   -0.22    0.34
   7  -1  -1    0.05    1.25
   7  -1  -1    0.29    0.15
  -7   1   1    0.39    0.12
  -7   1   1   -0.13    0.90
  -7   1   1    0.03    0.34
  -7   1   1    0.01    0.18
  -7   1   1   -0.04    0.94
  -7   1   1    0.25    0.16
  -7   1   1    0.28    0.27
   6  -1  -1    0.27    0.85
   6  -1  -1    3.51    0.33
   6  -1  -1    1.02    1.11
   6  -1  -1    2.18    0.43
   6  -1  -1    3.03    0.34
  -6   1   1    1.70    0.36
  -6   1   1    2.12    0.45
  -6   1   1    3.13    0.35
  -6   1   1    2.33    0.31
  -6   1   1    0.38    0.83
  -6   1   1    3.09    0.31
  -6   1   1    0.66    0.89
   5  -1  -1   36.00    3.82
   5  -1  -1   38.08    4.01
   5  -1  -1   41.42    3.89
   5  -1  -1   41.13    4.15
   5  -1  -1   34.43    3.81
   5  -1  -1   40.30    3.85
  -5   1   1   37.95    3.86
  -5   1   1   36.54    3.81
  -5   1   1   40.05    3.82
  -5   1   1   37.83    4.04
  -5   1   1   38.39    4.04
  -5   1   1   33.89    3.81
  -5   1   1   34.99    3.82
   4  -1  -1  124.30   12.38
   4  -1  -1  121.49   12.36
   4  -1  -1  116.37   12.35
  -4   1   1  123.53   12.38
  -4   1   1  122.54   12.35
   3  -1  -1   76.04    7.65
   3  -1  -1   78.45    7.72
   3  -1  -1   73.89    7.66
   3  -1  -1   69.27    7.64
   3  -1  -1   73.12    7.65
   3  -1  -1   79.36    7.73
  -3   1   1   75.11    7.65
  -3   1   1   77.09    7.71
  -3   1   1   79.35    7.72
  -3   1   1   71.85    7.66
   2  -1  -1    2.21    0.26
   2  -1  -1    2.45    0.27
  -2   1   1    2.32    0.26
  -2   1   1    3.34    0.36
  -2   1   1    2.49    0.27
   1  -1  -1    1.10    0.20
   1  -1  -1    1.39    0.17
   1  -1  -1    1.33    0.30
   1  -1  -1    1.78    0.16
   1  -1  -1    1.05    0.21
   1  -1  -1    1.21    0.33
  -1   1   1    1.28    0.22
  -1   1   1    1.09    0.19
  -1   1   1    0.87    0.29
  -1   1   1    1.37    0.16
  -1   1   1    1.59    0.15
  -1   1   1    1.05    0.21
  -1   1   1    1.11    0.33
   0  -1  -1  419.74   44.48
   0   1   1  407.36   42.72
   0   1   1  426.09   44.48
  -1  -1  -1    0.48    0.13
  -1  -1  -1    0.38    0.17
  -1  -1  -1    0.33    0.27
  -1  -1  -1    0.82    0.08
  -1  -1  -1    0.47    0.12
  -1  -1  -1    0.33    0.25
  -1  -1  -1    0.92    0.09
   1   1   1    0.35    0.26
   1   1   1    0.32    0.27
   1   1   1    0.53    0.11
   1   1   1    0.63    0.11
   1   1   1    0.68    0.17
   1   1   1    0.67    0.08
  -2  -1  -1  112.49   11.10
  -2  -1  -1  116.56   11.11
  -2  -1  -1  103.29   11.09
  -2  -1  -1  111.60   11.10
   2   1   1  121.94   11.12
   2   1   1  112.72   11.10
   2   1   1   97.11   11.09
   2   1   1   99.32   11.10
  -3  -1  -1    0.04    0.22
  -3  -1  -1   -0.18    0.46
  -3  -1  -1    0.19    0.19
  -3  -1  -1    0.04    0.07
  -3  -1  -1    0.62    0.52
  -3  -1  -1   -0.04    0.08
  -3  -1  -1    0.55    0.18
   3   1   1    0.43    0.24
   3   1   1    0.05    0.09
   3   1   1    0.43    0.18
   3   1   1    0.79    0.55
   3   1   1    0.93    0.47
   3   1   1    0.20    0.08
  -4  -1  -1    3.15    0.47
  -4  -1  -1    3.23    0.41
  -4  -1  -1    2.92    0.43
  -4  -1  -1    4.73    0.70
   4   1   1    2.75    0.42
   4   1   1    3.02    0.48
  -5  -1  -1    3.70    0.44
  -5  -1  -1    4.35    0.46
  -5  -1  -1    4.72    0.56
  -5  -1  -1    3.53    0.89
  -5  -1  -1    3.12    1.44
  -5  -1  -1    3.66    0.48
  -5  -1  -1    4.63    0.59
  -5  -1  -1    4.39    0.53
   5   1   1    3.02    0.84
   5   1   1    2.53    0.96
   5   1   1    4.07    0.47
   5   1   1    5.28    0.68
   5   1   1    4.45    0.53
   5   1   1    3.77    0.45
  -6  -1  -1  167.58   18.97
  -6  -1  -1  206.17   19.10
  -6  -1  -1  180.28   19.02
  -6  -1  -1  196.30   19.10
  -6  -1  -1  195.49   18.98
   6   1   1  199.49   19.00
   6   1   1  166.43   18.97
   6   1   1  198.09   19.10
   6   1   1  169.11   18.97
   6   1   1  193.27   19.04
  -7  -1  -1    0.08    0.17
  -7  -1  -1    0.01    0.12
  -7  -1  -1    1.06    1.00
  -7  -1  -1    1.21    0.97
  -7  -1  -1    0.18    0.25
  -7  -1  -1   -0.02    0.37
  -7  -1  -1    0.30    0.37
   7   1   1    0.24    0.16
   7   1   1   -0.01    0.17
   7   1   1    0.49    1.31
   7   1   1    0.85    0.40
   7   1   1    0.22    0.54
  -8  -1  -1   11.85    1.26
  -8  -1  -1   12.78    1.37
  -8  -1  -1   11.38    1.24
  -8  -1  -1   12.84    1.85
   8   1   1   11.03    1.23
   8   1   1   12.47    1.42
   8   1   1   12.68    2.20
   8   1   1   12.95    1.63
   8   1   1   13.08    1.85
   8   1   1   10.27    1.24
  -9  -1  -1   79.72    7.13
  -9  -1  -1   71.54    7.16
   9   1   1   60.36    7.61
   9   1   1   67.46    7.29
   9   1   1   66.17    7.14
 -10  -1  -1   78.46    7.81
 -10  -1  -1   76.62    7.77
 -10  -1  -1   77.28    8.35
 -10  -1  -1   76.01    7.76
  10   1   1   79.02    8.68
  10   1   1   75.93    7.97
  10   1   1   79.63    7.79
  10   1   1   70.22    7.76
  10   1   1   74.37    8.34
 -11  -1  -1    1.58    0.35
 -11  -1  -1    2.07    0.44
 -11  -1  -1    0.89    0.73
 -11  -1  -1    1.53    1.98
  11   1   1    3.50    1.97
  11   1   1    1.73    2.78
  11   1   1    1.22    0.36
  11   1   1   -0.26    1.09
  11   1   1    2.13    0.35
 -12  -1  -1    9.47    2.60
 -12  -1  -1   12.80    1.26
 -12  -1  -1   12.17    1.36
 -12  -1  -1    9.01    1.45
  12   1   1   10.72    1.28
  12   1   1    5.48    3.49
  12   1   1    8.54    1.82
  12   1   1   11.69    1.24
  12   1   1   12.55    2.63
 -13  -1  -1    5.74    0.69
 -13  -1  -1    3.27    2.53
 -13  -1  -1    4.99    1.17
 -13  -1  -1    5.11    0.80
  13   1   1    2.42    3.80
  13   1   1    3.29    1.55
  13   1   1    6.09    0.69
  13   1   1    5.20    0.71
 -14  -1  -1   10.66    3.20
 -14  -1  -1   20.15    1.94
 -14  -1  -1   16.26    1.82
 -14  -1  -1   19.35    2.96
  14   1   1   17.72    1.80
  14   1   1   10.80    2.39
  14   1   1   11.72    4.62
 -15  -1  -1    0.29    1.28
 -15  -1  -1    1.14    0.69
  15   1   1    1.64    1.61
  15   1   1    1.73    4.89
  15   1   1    1.70    0.44
 -16  -1  -1    3.73    0.85
 -16  -1  -1    3.05    2.44
  16   1   1    5.14    5.45
  16   1   1    2.42    1.73
  16  -2  -1    0.11    0.44
  16  -2  -1    3.49    5.09
  16  -2  -1   -0.49    1.42
 -16   2   1    0.38    3.40
 -16   2   1    0.73    0.69
  15  -2  -1   15.54    1.67
  15  -2  -1   11.21    4.97
  15  -2  -1   11.18    2.32
 -15   2   1   16.03    1.82
 -15   2   1   15.75    1.66
 -15   2   1    9.60    3.61
  14  -2  -1    2.41    0.47
  14  -2  -1   -1.42    4.07
  14  -2  -1    3.02    1.43
 -14   2   1    1.37    0.58
 -14   2   1    1.58    0.47
 -14   2   1    0.47    3.39
  13  -2  -1    2.86    3.69
 -13   2   1    0.16    0.45
 -13   2   1    2.09    2.62
  12  -2  -1    8.11    1.07
  12  -2  -1    7.89    1.62
  12  -2  -1    7.19    3.45
  12  -2  -1    9.57    1.06
 -12   2   1    9.62    1.06
 -12   2   1    9.10    2.64
 -12   2   1    9.79    1.09
  11  -2  -1   41.63    4.97
  11  -2  -1   46.30    6.31
  11  -2  -1   48.78    5.57
  11  -2  -1   43.89    4.67
  11  -2  -1   47.58    4.66
 -11   2   1   45.78    4.67
 -11   2   1   44.88    4.71
 -11   2   1   47.02    4.67
 -11   2   1   41.61    5.74
  10  -2  -1    0.02    0.22
  10  -2  -1   -0.26    0.25
  10  -2  -1    1.14    0.97
  10  -2  -1    0.65    1.82
  10  -2  -1   -0.04    2.28
 -10   2   1   -1.42    1.70
 -10   2   1   -0.21    0.28
 -10   2   1    0.38    0.31
   9  -2  -1    2.22    1.45
   9  -2  -1    2.59    1.96
   9  -2  -1    1.69    0.31
   9  -2  -1    1.66    0.78
  -9   2   1    1.41    0.46
  -9   2   1    2.00    0.33
  -9   2   1    1.75    0.33
  -9   2   1    1.46    1.48
   8  -2  -1    2.53    1.29
   8  -2  -1    4.22    0.52
   8  -2  -1    4.88    0.68
   8  -2  -1    3.92    1.73
   8  -2  -1    5.29    0.94
   8  -2  -1    4.76    0.53
  -8   2   1    5.47    0.60
  -8   2   1    3.88    1.36
  -8   2   1    4.20    0.52
  -8   2   1    4.65    0.72
  -8   2   1    3.65    0.50
  -8   2   1    3.71    1.42
  -8   2   1    4.68    0.52
   7  -2  -1   -1.13    1.29
   7  -2  -1   -0.82    0.96
   7  -2  -1    0.19    0.47
   7  -2  -1   -0.37    0.37
   7  -2  -1    0.31    0.15
   7  -2  -1    0.12    0.16
  -7   2   1    0.30    0.18
  -7   2   1   -1.03    0.95
  -7   2   1   -0.23    0.27
  -7   2   1    0.18    0.12
  -7   2   1    0.21    0.18
  -7   2   1   -1.34    1.03
  -7   2   1    0.02    0.39
   6  -2  -1    9.74    1.04
   6  -2  -1    9.81    1.47
   6  -2  -1    8.31    1.64
   6  -2  -1   10.07    1.05
   6  -2  -1   10.73    1.26
   6  -2  -1    9.54    1.15
  -6   2   1    9.64    1.03
  -6   2   1   10.50    1.05
  -6   2   1    9.30    1.18
  -6   2   1    9.42    1.50
  -6   2   1   10.48    1.06
  -6   2   1   11.29    1.51
   5  -2  -1  425.92   42.62
   5  -2  -1  398.87   42.57
   5  -2  -1  467.76   42.65
   5  -2  -1  386.93   42.55
  -5   2   1  396.06   42.57
  -5   2   1  438.99   42.63
  -5   2   1  435.82   42.63
  -5   2   1  404.90   42.55
   4  -2  -1  377.27   35.46
   4  -2  -1  307.23   35.36
   4  -2  -1  333.43   35.37
   4  -2  -1  377.11   35.47
   4  -2  -1  325.22   35.39
  -4   2   1  325.01   35.39
  -4   2   1  375.12   35.45
  -4   2   1  347.75   35.38
  -4   2   1  371.11   35.45
   3  -2  -1    0.38    0.25
   3  -2  -1    0.85    0.12
   3  -2  -1   -0.26    0.50
   3  -2  -1    0.94    0.27
   3  -2  -1    0.95    0.13
   3  -2  -1    0.74    0.34
   3  -2  -1    1.07    0.20
   3  -2  -1   -0.14    0.60
  -3   2   1   -0.14    0.50
  -3   2   1    1.07    0.12
  -3   2   1    0.97    0.13
  -3   2   1    0.48    0.27
  -3   2   1    0.79    0.17
  -3   2   1   -0.36    0.52
   2  -2  -1   58.35    6.13
   2  -2  -1   64.76    6.17
   2  -2  -1   60.56    6.14
   2  -2  -1   57.59    6.15
   2  -2  -1   60.65    6.15
   2  -2  -1   62.63    6.20
  -2   2   1   60.74    6.16
  -2   2   1   60.16    6.15
  -2   2   1   62.62    6.20
  -2   2   1   62.56    6.21
  -2   2   1   57.72    6.15
  -2   2   1   56.32    6.13
   1  -2  -1   44.83    4.20
   1  -2  -1   42.50    4.19
   1  -2  -1   43.75    4.23
   1  -2  -1   44.86    4.23
   1  -2  -1   37.60    4.16
   1  -2  -1   42.33    4.18
   1  -2  -1   39.23    4.16
   1  -2  -1   36.05    4.16
  -1   2   1   36.66    4.16
  -1   2   1   39.78    4.17
  -1   2   1   44.91    4.24
  -1   2   1   44.91    4.23
  -1   2   1   42.64    4.20
  -1   2   1   42.21    4.19
  -1   2   1   35.71    4.16
   0  -2  -1   65.22    6.64
   0  -2  -1   66.15    6.65
   0  -2  -1   58.82    6.63
   0   2   1   63.93    6.65
   0   2   1   72.05    6.67
   0   2   1   65.70    6.65
  -1  -2  -1    5.46    0.57
   1   2   1    4.82    0.56
   1   2   1    5.41    0.57
  -2  -2  -1   23.41    2.29
  -2  -2  -1   18.85    2.18
  -2  -2  -1   21.53    2.19
  -2  -2  -1   18.88    2.18
  -2  -2  -1   19.83    2.18
  -2  -2  -1   20.92    2.18
   2   2   1   22.51    2.19
   2   2   1   24.23    2.22
   2   2   1   24.43    2.30
   2   2   1   21.39    2.18
   2   2   1   20.21    2.18
   2   2   1   23.95    2.28
  -3  -2  -1    4.74    0.45
  -3  -2  -1    4.40    0.45
  -3  -2  -1    3.85    0.44
   3   2   1    3.75    0.44
   3   2   1    4.29    0.45
  -4  -2  -1   87.60    8.91
  -4  -2  -1   89.38    8.91
  -4  -2  -1   89.77    8.91
  -4  -2  -1   82.78    9.00
  -4  -2  -1   86.78    8.92
   4   2   1   88.67    8.91
   4   2   1   79.07    9.03
   4   2   1   91.13    8.93
   4   2   1   80.66    9.00
   4   2   1   95.37    8.91
   4   2   1   91.47    8.96
  -5  -2  -1  599.53   62.58
  -5  -2  -1  635.16   62.58
   5   2   1  651.13   62.60
   5   2   1  619.59   62.58
   5   2   1  575.63   62.52
  -6  -2  -1   34.18    3.46
  -6  -2  -1   29.72    3.38
   6   2   1   37.89    3.51
   6   2   1   30.88    3.38
   6   2   1   38.16    3.44
   6   2   1   30.94    3.38
  -7  -2  -1    8.87    1.55
  -7  -2  -1   12.29    1.31
  -7  -2  -1    9.74    1.12
  -7  -2  -1    9.49    1.58
   7   2   1   11.08    1.29
   7   2   1   11.80    1.14
   7   2   1   11.34    1.99
   7   2   1   10.03    1.41
   7   2   1   10.83    1.64
   7   2   1   11.35    1.15
  -8  -2  -1   -4.26    2.28
  -8  -2  -1    1.75    0.33
  -8  -2  -1    1.65    0.54
   8   2   1    1.55    1.87
   8   2   1    1.10    0.71
   8   2   1    1.82    0.30
   8   2   1    2.30    0.28
   8   2   1    0.48    1.62
   8   2   1    1.13    0.52
  -9  -2  -1  105.59   10.24
  -9  -2  -1  105.24   10.28
  -9  -2  -1   88.89   10.61
   9   2   1  100.98   10.84
   9   2   1  105.34   10.23
   9   2   1   90.15   10.61
   9   2   1  100.76   10.39
   9   2   1  102.49   10.24
 -10  -2  -1   -0.03    0.34
 -10  -2  -1   -1.48    1.66
 -10  -2  -1   -0.87    0.63
  10   2   1    0.13    0.93
  10   2   1   -0.22    0.27
  10   2   1    1.79    1.74
  10   2   1   -0.15    0.23
  10   2   1   -0.66    2.38
 -11  -2  -1   -0.17    0.73
 -11  -2  -1    0.60    0.41
 -11  -2  -1    0.18    1.89
  11   2   1   -0.91    0.99
  11   2   1    0.42    0.32
  11   2   1    1.24    0.29
  11   2   1    1.58    2.78
  11   2   1    2.44    2.00
 -12  -2  -1   -2.40    2.10
 -12  -2  -1    1.77    0.90
 -12  -2  -1    1.31    0.49
  12   2   1    1.42    0.39
  12   2   1    3.35    2.20
  12   2   1   -1.41    3.21
  12   2   1    1.61    0.35
  12   2   1   -0.20    1.18
 -13  -2  -1   12.80    1.73
 -13  -2  -1   10.16    2.75
 -13  -2  -1   14.42    1.59
 -13  -2  -1   13.38    1.40
  13   2   1   12.63    1.42
  13   2   1   13.32    1.47
  13   2   1    8.43    4.04
  13   2   1    9.72    2.02
 -14  -2  -1    8.05    1.60
 -14  -2  -1    6.25    2.74
 -14  -2  -1   10.91    1.23
  14   2   1    8.10    1.96
  14   2   1   10.92    1.17
  14   2   1    5.70    4.28
 -15  -2  -1   11.00    1.75
 -15  -2  -1   12.12    1.35
  15   2   1    8.13    2.10
  15   2   1   10.78    1.28
  15   2   1    4.77    4.86
  16  -3  -1    5.35    5.43
  16  -3  -1   18.29    1.94
 -16   3   1   18.05    2.08
 -16   3   1   15.19    3.97
  15  -3  -1    0.99    1.63
  15  -3  -1   -1.80    4.67
  15  -3  -1    2.50    0.54
 -15   3   1    3.85    0.71
 -15   3   1    4.70    3.36
 -15   3   1    2.65    0.54
  14  -3  -1   -1.25    1.23
  14  -3  -1   -0.68    0.41
  14  -3  -1   -3.94    4.25
 -14   3   1   -1.01    0.51
 -14   3   1   -0.73    0.40
 -14   3   1   -2.43    2.93
  13  -3  -1    1.21    0.37
  13  -3  -1    2.15    3.73
  13  -3  -1   -0.36    1.10
 -13   3   1    1.30    0.43
 -13   3   1    1.19    0.49
 -13   3   1    2.62    2.74
  12  -3  -1   11.39    2.01
  12  -3  -1   12.78    3.68
  12  -3  -1   16.59    1.63
 -12   3   1   15.36    1.69
 -12   3   1   10.50    3.38
 -12   3   1   15.65    1.66
  11  -3  -1    2.62    0.38
  11  -3  -1    1.99    0.37
  11  -3  -1    2.01    0.96
  11  -3  -1    1.49    2.85
 -11   3   1    2.00    0.44
 -11   3   1    2.64    2.14
 -11   3   1    1.91    0.41
  10  -3  -1   14.09    2.98
  10  -3  -1   16.95    1.64
  10  -3  -1   14.93    2.15
  10  -3  -1   13.59    1.67
  10  -3  -1   17.55    2.51
 -10   3   1   14.01    2.59
 -10   3   1   15.39    1.66
 -10   3   1   15.49    1.66
   9  -3  -1   14.72    1.65
   9  -3  -1   13.81    2.72
   9  -3  -1   14.69    1.97
   9  -3  -1   16.41    1.63
   9  -3  -1   16.02    2.39
  -9   3   1   15.39    1.62
  -9   3   1   14.30    1.65
  -9   3   1   18.08    1.66
  -9   3   1   13.92    2.39
   8  -3  -1   10.96    1.70
   8  -3  -1    7.73    0.93
   8  -3  -1    9.53    1.15
   8  -3  -1    8.32    0.95
   8  -3  -1    9.08    2.07
   8  -3  -1    9.78    1.31
  -8   3   1    8.80    0.96
  -8   3   1    8.67    0.96
  -8   3   1    9.22    1.73
  -8   3   1    6.96    1.64
   7  -3  -1    6.24    1.90
   7  -3  -1   12.37    1.15
   7  -3  -1   11.00    1.15
   7  -3  -1    9.64    1.28
   7  -3  -1    8.55    1.40
  -7   3   1   11.99    1.16
  -7   3   1    7.12    1.66
  -7   3   1   11.67    1.13
  -7   3   1   10.85    1.15
  -7   3   1   11.21    1.33
  -7   3   1    8.31    1.69
   6  -3  -1  237.75   25.49
   6  -3  -1  271.02   25.67
   6  -3  -1  249.38   25.62
   6  -3  -1  257.20   25.52
   6  -3  -1  259.72   25.55
  -6   3   1  256.55   25.52
  -6   3   1  224.37   25.49
  -6   3   1  247.15   25.63
  -6   3   1  240.65   25.49
  -6   3   1  267.47   25.64
  -6   3   1  254.19   25.54
   5  -3  -1    3.37    1.10
   5  -3  -1    3.00    0.35
   5  -3  -1    2.07    0.30
   5  -3  -1    3.56    0.53
   5  -3  -1    1.95    0.85
  -5   3   1    2.36    0.31
  -5   3   1    2.66    0.32
  -5   3   1    3.62    0.50
  -5   3   1    3.14    0.54
  -5   3   1    2.20    0.91
  -5   3   1    2.81    0.90
   4  -3  -1   47.54    4.98
   4  -3  -1   52.58    5.22
   4  -3  -1   47.96    5.02
   4  -3  -1   50.48    4.97
   4  -3  -1   49.45    5.13
  -4   3   1   41.51    4.96
  -4   3   1   50.65    5.01
  -4   3   1   53.31    5.17
  -4   3   1   48.47    5.01
   3  -3  -1    0.53    0.75
   3  -3  -1    0.25    0.19
   3  -3  -1    0.34    0.29
   3  -3  -1    0.34    0.39
   3  -3  -1    0.41    0.20
   3  -3  -1    0.09    0.09
   3  -3  -1    0.45    0.57
   3  -3  -1   -0.04    0.08
   3  -3  -1    0.49    0.27
  -3   3   1    0.00    0.60
  -3   3   1    0.29    0.32
  -3   3   1    0.01    0.10
  -3   3   1    0.87    0.63
  -3   3   1    0.15    0.26
   2  -3  -1  230.09   22.40
   2  -3  -1  222.15   22.46
   2  -3  -1  221.87   22.42
  -2   3   1  216.81   22.43
  -2   3   1  218.25   22.39
  -2   3   1  206.34   22.39
  -2   3   1  227.36   22.43
   1  -3  -1    0.27    0.49
   1  -3  -1    0.16    0.08
   1  -3  -1    0.17    0.07
   1  -3  -1    0.19    0.17
   1  -3  -1    0.21    0.25
   1  -3  -1    0.22    0.41
   1  -3  -1    0.13    0.06
   1  -3  -1    0.26    0.30
  -1   3   1    0.48    0.46
  -1   3   1    0.13    0.29
  -1   3   1    0.21    0.07
  -1   3   1    0.09    0.06
  -1   3   1    0.07    0.26
  -1   3   1    0.26    0.41
   0  -3  -1  174.32   19.68
   0  -3  -1  205.90   19.72
   0  -3  -1  193.32   19.71
   0  -3  -1  187.72   19.69
   0   3   1  198.14   19.72
   0   3   1  200.43   19.72
   0   3   1  190.99   19.70
   0   3   1  201.34   19.73
  -1  -3  -1   35.71    3.87
  -1  -3  -1   39.98    3.88
  -1  -3  -1   33.90    3.87
   1   3   1   43.53    3.94
  -2  -3  -1    4.93    0.57
  -2  -3  -1    5.68    0.57
  -2  -3  -1    6.42    0.58
  -2  -3  -1    5.65    0.57
   2   3   1    4.92    0.57
   2   3   1    5.40    0.57
  -3  -3  -1    5.54    0.68
  -3  -3  -1    6.57    0.68
  -3  -3  -1    7.64    0.69
  -3  -3  -1    7.20    0.69
   3   3   1    5.77    0.68
   3   3   1    7.05    0.69
  -4  -3  -1  191.23   18.14
  -4  -3  -1  184.86   18.20
  -4  -3  -1  168.32   18.13
  -4  -3  -1  164.49   18.12
  -4  -3  -1  165.90   18.12
   4   3   1  163.59   18.13
   4   3   1  198.28   18.18
   4   3   1  194.57   18.14
   4   3   1  194.91   18.21
   4   3   1  162.39   18.13
  -5  -3  -1   14.06    1.32
  -5  -3  -1   11.58    1.22
  -5  -3  -1   12.07    1.23
  -5  -3  -1   11.42    1.21
   5   3   1   10.92    1.21
   5   3   1   11.64    1.22
  -6  -3  -1   83.55    8.70
  -6  -3  -1   93.05    8.70
  -6  -3  -1   89.57    8.74
   6   3   1   75.00    8.98
   6   3   1   92.78    8.71
   6   3   1   85.79    8.79
   6   3   1   87.17    8.71
   6   3   1   73.66    8.88
   6   3   1   85.48    8.74
  -7  -3  -1   13.22    1.34
  -7  -3  -1   15.00    1.52
  -7  -3  -1   11.97    1.32
  -7  -3  -1   14.60    1.47
  -7  -3  -1   11.11    1.31
   7   3   1   11.58    1.33
   7   3   1   15.13    1.47
   7   3   1   14.30    1.62
   7   3   1   17.67    2.21
   7   3   1   11.64    1.32
  -8  -3  -1   40.96    4.33
  -8  -3  -1   43.24    4.26
  -8  -3  -1   42.38    4.27
   8   3   1   38.92    4.44
   8   3   1   45.24    4.26
   8   3   1   42.82    4.26
   8   3   1   41.97    4.34
   8   3   1   36.61    4.78
   8   3   1   33.44    5.02
  -9  -3  -1    1.92    0.30
  -9  -3  -1    1.94    0.37
  -9  -3  -1    0.31    0.63
  -9  -3  -1    0.52    1.48
   9   3   1    2.04    0.34
   9   3   1    1.73    1.70
 -10  -3  -1    2.37    0.73
 -10  -3  -1    2.37    1.68
 -10  -3  -1    1.92    0.34
 -10  -3  -1    2.00    0.41
  10   3   1    1.82    0.33
  10   3   1    1.91    0.37
  10   3   1   -0.75    2.38
  10   3   1    1.45    1.09
  10   3   1    4.42    1.81
 -11  -3  -1    1.12    0.77
 -11  -3  -1    1.07    0.30
 -11  -3  -1   -0.41    1.81
 -11  -3  -1    1.14    0.45
  11   3   1    0.96    0.29
  11   3   1    2.36    2.79
  11   3   1    3.16    1.99
  11   3   1   -1.72    1.06
  11   3   1    0.75    0.34
 -12  -3  -1   -0.32    2.03
 -12  -3  -1    0.63    0.31
 -12  -3  -1    0.61    0.90
 -12  -3  -1    0.78    0.50
  12   3   1    0.60    2.12
  12   3   1   -1.74    2.25
  12   3   1    0.61    0.37
  12   3   1    1.33    4.14
 -13  -3  -1    2.24    2.24
 -13  -3  -1    0.30    0.57
 -13  -3  -1    0.52    0.31
 -13  -3  -1    0.30    1.46
  13   3   1    0.51    0.33
  13   3   1   -2.22    3.65
  13   3   1   -0.86    1.34
 -14  -3  -1    5.32    0.84
 -14  -3  -1    5.27    1.35
  14   3   1    4.39    0.62
  14   3   1    3.07    1.68
  14   3   1    8.32    4.26
 -15  -3  -1    3.20    2.44
 -15  -3  -1    4.81    0.89
  15   3   1   -1.80    4.71
  15   3   1    4.67    0.64
  15   3   1    2.77    1.83
  16  -4  -1   -5.53    3.43
  16  -4  -1    2.77    5.16
  16  -4  -1    0.30    0.45
 -16   4   1    4.61    3.49
 -16   4   1   -0.16    0.69
  15  -4  -1    2.13    0.51
  15  -4  -1    4.56    4.72
  15  -4  -1    3.40    1.47
 -15   4   1    3.37    0.78
 -15   4   1    2.48    0.54
 -15   4   1    0.22    3.36
  14  -4  -1    0.12    1.35
  14  -4  -1   -0.17    0.38
  14  -4  -1   -5.12    4.20
 -14   4   1    0.01    0.53
 -14   4   1   -0.77    3.58
 -14   4   1   -0.91    0.42
  13  -4  -1    2.31    0.45
  13  -4  -1    4.44    3.84
  13  -4  -1    2.43    1.37
 -13   4   1    0.46    2.81
 -13   4   1    2.22    0.56
 -13   4   1    2.69    0.50
  12  -4  -1   -0.45    3.42
  12  -4  -1   -0.24    1.10
  12  -4  -1    0.34    0.31
 -12   4   1    0.20    2.52
 -12   4   1   -0.46    0.42
 -12   4   1   -0.11    0.37
  11  -4  -1    5.03    1.29
  11  -4  -1    6.63    0.73
  11  -4  -1    1.97    3.45
 -11   4   1    5.75    0.70
 -11   4   1    2.07    2.33
 -11   4   1    5.02    0.70
  10  -4  -1    9.62    1.05
  10  -4  -1    9.34    2.81
  10  -4  -1    8.56    1.43
  10  -4  -1    9.82    1.06
 -10   4   1    9.40    1.09
 -10   4   1    9.08    1.09
 -10   4   1   10.26    4.29
   9  -4  -1    0.06    0.22
   9  -4  -1    0.01    0.24
   9  -4  -1    0.75    0.75
   9  -4  -1    1.15    2.16
   9  -4  -1    0.21    1.46
  -9   4   1   -1.70    1.62
  -9   4   1   -0.04    0.26
  -9   4   1    0.52    0.26
  -9   4   1    0.27    0.16
   8  -4  -1    1.37    0.48
   8  -4  -1   -0.49    1.23
   8  -4  -1    1.29    0.70
   8  -4  -1    1.77    0.27
   8  -4  -1   -0.69    1.88
   8  -4  -1    1.43    0.28
  -8   4   1    1.61    0.29
  -8   4   1    1.84    0.26
  -8   4   1   -0.62    1.40
  -8   4   1    1.40    0.67
  -8   4   1    1.74    0.30
  -8   4   1   -1.16    1.41
   7  -4  -1   26.95    3.19
   7  -4  -1   23.12    3.91
   7  -4  -1   31.49    3.23
   7  -4  -1   27.62    3.04
   7  -4  -1   31.26    3.00
   7  -4  -1   27.85    3.28
  -7   4   1   28.40    3.12
  -7   4   1   25.96    3.63
  -7   4   1   33.34    3.01
  -7   4   1   30.91    2.99
  -7   4   1   25.95    3.13
   6  -4  -1   25.86    3.03
   6  -4  -1   32.12    3.08
   6  -4  -1   31.73    3.17
   6  -4  -1   29.57    3.09
   6  -4  -1   32.66    3.43
  -6   4   1   34.20    3.51
  -6   4   1   29.09    3.14
  -6   4   1   33.25    3.16
  -6   4   1   25.63    3.04
   5  -4  -1  143.48   15.19
   5  -4  -1  138.70   15.15
   5  -4  -1  151.25   15.15
   5  -4  -1  147.99   15.26
   5  -4  -1  157.34   15.33
  -5   4   1  151.53   15.18
  -5   4   1  152.03   15.29
  -5   4   1  143.69   15.18
  -5   4   1  156.86   15.30
   4  -4  -1    0.34    0.28
   4  -4  -1    0.69    0.69
   4  -4  -1    0.60    0.12
   4  -4  -1    0.72    0.54
   4  -4  -1   -0.18    0.25
   4  -4  -1    0.39    0.37
   4  -4  -1    1.35    1.01
   4  -4  -1    0.25    0.14
  -4   4   1    0.73    0.12
  -4   4   1    0.44    0.43
  -4   4   1    0.56    0.78
  -4   4   1    0.68    0.16
  -4   4   1    0.44    0.33
  -4   4   1    1.47    0.79
   3  -4  -1    4.26    0.68
   3  -4  -1    6.61    0.84
   3  -4  -1    5.53    0.61
   3  -4  -1    6.54    0.60
   3  -4  -1    5.21    0.67
   3  -4  -1    4.36    0.71
   3  -4  -1    5.82    0.60
   3  -4  -1    3.73    1.05
  -3   4   1    4.40    0.96
  -3   4   1    5.60    0.71
  -3   4   1    5.22    0.80
  -3   4   1    6.28    0.59
  -3   4   1    5.84    0.67
  -3   4   1    6.33    0.61
  -3   4   1    3.50    0.96
  -3   4   1    4.35    0.74
   2  -4  -1   28.00    2.71
   2  -4  -1   21.46    2.53
   2  -4  -1   23.77    2.54
   2  -4  -1   25.87    2.56
   2  -4  -1   26.42    2.60
  -2   4   1   27.27    2.61
  -2   4   1   23.23    2.58
   1  -4  -1   97.46   10.78
   1  -4  -1  110.17   10.85
   1  -4  -1  108.98   10.82
   1  -4  -1  108.03   10.86
   1  -4  -1  111.66   10.84
   1  -4  -1   91.91   10.78
   1  -4  -1  104.79   10.79
  -1   4   1  106.11   10.83
  -1   4   1  106.14   10.82
  -1   4   1  114.24   10.86
  -1   4   1  110.02   10.87
   0  -4  -1  134.22   12.96
   0  -4  -1  118.98   12.91
   0  -4  -1  134.88   12.96
   0  -4  -1  131.53   12.94
   0  -4  -1  109.37   12.90
   0  -4  -1  123.53   12.92
   0   4   1  131.80   12.98
   0   4   1  130.22   12.94
   0   4   1  130.90   12.96
  -1  -4  -1    3.95    0.47
  -1  -4  -1    2.93    0.54
  -1  -4  -1    3.73    0.41
  -1  -4  -1    3.91    0.41
  -1  -4  -1    3.75    0.43
  -1  -4  -1    4.35    0.51
   1   4   1    4.23    0.42
   1   4   1    3.80    0.62
   1   4   1    3.73    0.58
   1   4   1    2.92    0.68
  -2  -4  -1  217.08   22.04
  -3  -4  -1   74.89    7.77
  -3  -4  -1   78.21    7.79
  -3  -4  -1   77.16    7.77
  -3  -4  -1   78.76    7.77
   3   4   1   69.52    7.85
   3   4   1   73.49    7.90
   3   4   1   77.31    7.77
   3   4   1   79.39    7.78
   3   4   1   78.95    7.77
  -4  -4  -1   20.28    2.04
  -4  -4  -1   20.24    2.04
  -4  -4  -1   18.49    2.03
  -4  -4  -1   19.39    2.09
  -4  -4  -1   19.46    2.03
   4   4   1   18.61    2.44
   4   4   1   20.65    2.08
   4   4   1   20.33    2.04
   4   4   1   18.24    2.30
   4   4   1   21.02    2.03
   4   4   1   20.88    2.14
  -5  -4  -1   33.39    3.19
  -5  -4  -1   30.56    3.18
  -5  -4  -1   30.34    3.19
  -5  -4  -1   31.97    3.20
  -5  -4  -1   29.86    3.24
   5   4   1   32.90    3.19
   5   4   1   28.34    3.29
   5   4   1   32.75    3.19
   5   4   1   29.45    3.23
  -6  -4  -1   40.96    4.59
  -6  -4  -1   43.60    4.60
  -6  -4  -1   49.00    4.65
   6   4   1   50.36    4.78
   6   4   1   48.89    4.86
   6   4   1   46.45    4.65
   6   4   1   41.19    4.60
  -7  -4  -1    8.14    0.95
  -7  -4  -1    9.09    1.05
  -7  -4  -1    9.11    0.91
   7   4   1    7.84    1.02
   7   4   1    7.94    1.14
   7   4   1    6.47    1.75
   7   4   1    6.24    1.43
   7   4   1    8.42    0.93
   7   4   1    8.95    0.91
  -8  -4  -1    1.00    0.62
  -8  -4  -1    2.35    0.30
  -8  -4  -1    1.76    0.36
   8   4   1    2.42    0.33
   8   4   1   -0.43    1.32
   8   4   1    1.85    0.29
   8   4   1    0.32    0.80
   8   4   1    0.81    1.68
   8   4   1    1.82    0.56
  -9  -4  -1   11.04    1.15
  -9  -4  -1    9.54    1.08
  -9  -4  -1    9.18    1.26
   9   4   1   10.76    1.12
   9   4   1    9.81    1.97
   9   4   1    6.31    2.39
   9   4   1   10.55    1.09
   9   4   1    9.12    1.44
 -10  -4  -1    8.24    0.85
 -10  -4  -1    7.36    1.12
 -10  -4  -1    7.09    0.87
  10   4   1    7.29    0.85
  10   4   1    7.93    0.91
  10   4   1    5.05    1.30
  10   4   1    3.52    2.50
  10   4   1    8.68    2.08
 -11  -4  -1   18.60    2.02
 -11  -4  -1   20.61    2.03
 -11  -4  -1   14.35    3.08
 -11  -4  -1   20.57    2.29
  11   4   1   18.36    1.98
  11   4   1   20.17    1.96
  11   4   1   15.33    2.87
  11   4   1   15.89    2.39
  11   4   1   12.94    3.54
 -12  -4  -1   11.44    1.16
 -12  -4  -1   12.63    1.38
 -12  -4  -1   10.20    1.49
  12   4   1    8.65    1.22
  12   4   1    9.80    2.50
  12   4   1    8.97    1.78
  12   4   1   11.95    3.49
  12   4   1   10.27    1.18
 -13  -4  -1    0.13    1.12
 -13  -4  -1    2.28    0.63
  13   4   1   -1.29    3.60
  13   4   1    1.72    1.49
 -14  -4  -1    2.86    0.78
 -14  -4  -1    2.63    1.36
  14   4   1    1.24    1.64
  14   4   1    4.14    0.54
  14   4   1    1.71    4.21
 -15  -4  -1    8.40    1.76
 -15  -4  -1    9.53    1.19
  15   4   1    8.67    1.10
  15   4   1   -0.69    6.10
  15   4   1    5.98    2.65
  16  -5  -1   -0.41    1.71
  16  -5  -1    3.54    0.60
  16  -5  -1    3.94    5.33
 -16   5   1    3.69    0.80
 -16   5   1   -1.24    5.48
  15  -5  -1    0.05    4.78
  15  -5  -1    0.01    1.93
  15  -5  -1    0.21    0.42
  15  -5  -1   -1.10    1.44
 -15   5   1    0.61    0.53
 -15   5   1    0.82    3.46
  14  -5  -1   -0.57    0.37
  14  -5  -1   -0.10    1.57
  14  -5  -1   -2.95    1.79
  14  -5  -1    2.39    4.40
 -14   5   1   -0.80    3.23
 -14   5   1    0.07    0.54
 -14   5   1   -0.01    0.45
  13  -5  -1   -1.38    1.34
  13  -5  -1   -0.52    1.63
  13  -5  -1   -1.75    3.88
  13  -5  -1    0.37    0.36
 -13   5   1    0.39    2.97
 -13   5   1    0.25    0.41
 -13   5   1    0.74    0.71
  12  -5  -1   -0.35    1.51
  12  -5  -1    0.68    0.34
  12  -5  -1   -1.86    3.44
  12  -5  -1    1.43    1.14
 -12   5   1    0.75    0.43
 -12   5   1    0.14    0.38
 -12   5   1   -1.51    2.64
  11  -5  -1   -0.71    6.25
  11  -5  -1    1.47    0.33
  11  -5  -1    1.69    1.42
  11  -5  -1    1.41    1.10
 -11   5   1    0.93    0.43
 -11   5   1    1.44    0.40
 -11   5   1   -0.29    2.31
  10  -5  -1   28.39    4.10
  10  -5  -1   32.82    3.91
  10  -5  -1   39.61    3.61
  10  -5  -1   36.28    5.49
 -10   5   1   33.49    4.98
 -10   5   1   37.33    3.63
 -10   5   1   33.05    3.61
 -10   5   1   35.09    4.36
   9  -5  -1   64.60    6.06
   9  -5  -1   60.08    6.41
   9  -5  -1   60.43    6.07
   9  -5  -1   54.35    6.36
   9  -5  -1   58.75    7.53
  -9   5   1   56.43    6.05
  -9   5   1   54.29    6.20
  -9   5   1   60.57    6.06
  -9   5   1   64.85    6.08
  -9   5   1   54.42    6.84
   8  -5  -1   -0.09    0.96
   8  -5  -1    0.10    0.19
   8  -5  -1    0.35    0.45
   8  -5  -1    0.28    0.21
   8  -5  -1   -0.90    0.49
   8  -5  -1   -1.08    1.88
   8  -5  -1   -1.04    0.67
   8  -5  -1    0.52    2.10
  -8   5   1    0.15    1.47
  -8   5   1    0.03    0.23
  -8   5   1    0.27    0.15
  -8   5   1   -0.54    1.61
  -8   5   1   -0.15    0.72
   7  -5  -1   49.86    5.92
   7  -5  -1   53.92    6.13
   7  -5  -1   60.25    5.89
   7  -5  -1   55.01    6.42
   7  -5  -1   55.86    5.95
   7  -5  -1   56.58    5.79
   7  -5  -1   58.12    5.74
  -7   5   1   61.35    5.87
  -7   5   1   50.47    6.18
  -7   5   1   58.86    6.25
  -7   5   1   58.01    5.86
  -7   5   1   52.35    5.74
  -7   5   1   59.52    5.76
   6  -5  -1   12.77    1.42
   6  -5  -1   13.21    1.43
   6  -5  -1   18.09    2.25
   6  -5  -1   14.98    1.85
   6  -5  -1   14.64    1.53
   6  -5  -1   15.13    1.52
   6  -5  -1   13.20    1.65
  -6   5   1   14.32    1.44
  -6   5   1   16.67    2.40
  -6   5   1   14.60    1.69
  -6   5   1   14.97    1.97
  -6   5   1   11.89    1.42
  -6   5   1   12.98    1.60
   5  -5  -1    6.61    0.80
   5  -5  -1    4.67    0.58
   5  -5  -1    5.07    0.59
   5  -5  -1    5.70    0.72
   5  -5  -1    7.21    0.97
   5  -5  -1    7.06    1.49
   5  -5  -1    5.74    1.07
  -5   5   1    7.38    1.28
  -5   5   1    4.08    0.57
  -5   5   1    6.22    1.22
  -5   5   1    5.02    0.61
  -5   5   1    6.54    0.84
   4  -5  -1    0.37    0.16
   4  -5  -1   -0.17    0.33
   4  -5  -1   -0.09    0.11
   4  -5  -1   -0.09    0.56
   4  -5  -1    0.78    1.08
   4  -5  -1    0.00    0.26
   4  -5  -1    0.44    0.73
   4  -5  -1   -0.07    0.12
  -4   5   1    0.03    0.15
  -4   5   1    0.38    0.35
  -4   5   1    0.41    0.85
  -4   5   1   -0.13    0.85
  -4   5   1    0.12    0.10
  -4   5   1    0.02    0.49
   3  -5  -1   38.72    4.45
   3  -5  -1   45.10    4.63
   3  -5  -1   44.84    4.48
   3  -5  -1   42.00    4.46
  -3   5   1   45.07    4.54
  -3   5   1   46.77    4.55
  -3   5   1   46.89    4.70
  -3   5   1   42.27    4.51
   2  -5  -1    3.23    0.76
   2  -5  -1    3.44    0.37
   2  -5  -1    3.00    0.37
   2  -5  -1    3.49    0.65
   2  -5  -1    3.79    0.41
   2  -5  -1    3.38    0.87
   2  -5  -1    3.88    0.57
   2  -5  -1    3.36    0.47
   2  -5  -1    2.55    0.35
  -2   5   1    2.65    0.58
  -2   5   1    3.77    0.65
  -2   5   1    3.33    0.81
  -2   5   1    3.32    0.38
  -2   5   1    1.20    0.85
  -2   5   1    3.04    0.36
   1  -5  -1    5.07    0.95
   1  -5  -1    5.86    0.75
   1  -5  -1    5.33    0.85
   1  -5  -1    5.24    0.61
   1  -5  -1    6.34    0.59
   1  -5  -1    5.72    0.83
   1  -5  -1    5.51    0.70
   1  -5  -1    4.28    0.65
   1  -5  -1    4.55    0.59
  -1   5   1    5.24    0.81
  -1   5   1    6.29    0.60
  -1   5   1    6.53    0.59
  -1   5   1    6.15    0.79
  -1   5   1    3.73    0.97
  -1   5   1    4.60    0.92
   0  -5  -1  205.47   20.52
   0  -5  -1  213.99   20.54
   0  -5  -1  207.22   20.50
   0  -5  -1  191.54   20.47
   0  -5  -1  185.84   20.48
   0  -5  -1  198.78   20.49
   0   5   1  203.92   20.55
   0   5   1  203.89   20.52
   0   5   1  198.58   20.48
   0   5   1  219.86   20.55
   0   5   1  191.71   20.55
  -1  -5  -1  452.53   46.95
  -1  -5  -1  422.61   46.92
  -1  -5  -1  446.76   46.93
   1   5   1  493.45   46.98
   1   5   1  476.65   46.98
   1   5   1  467.01   46.98
   1   5   1  478.54   46.95
  -2  -5  -1    0.75    0.40
  -2  -5  -1    1.28    0.17
  -2  -5  -1    0.72    0.31
   2   5   1   -0.60    0.66
   2   5   1    0.28    0.50
   2   5   1    0.24    0.46
  -3  -5  -1    0.57    0.14
  -3  -5  -1    0.17    0.38
  -3  -5  -1    0.53    0.16
  -3  -5  -1    0.24    0.33
   3   5   1    0.51    0.48
   3   5   1    0.63    0.14
   3   5   1    0.58    0.13
   3   5   1   -0.17    0.69
  -4  -5  -1    5.03    0.56
  -4  -5  -1    4.51    0.65
  -4  -5  -1    4.46    0.58
   4   5   1    5.43    0.56
   4   5   1    4.35    0.72
   4   5   1    3.69    0.99
   4   5   1    4.57    0.60
   4   5   1    5.68    0.54
  -5  -5  -1   28.73    2.99
  -5  -5  -1   30.24    3.05
  -5  -5  -1   28.65    2.99
   5   5   1   28.74    3.44
   5   5   1   29.07    3.03
   5   5   1   29.49    3.31
   5   5   1   28.73    2.99
   5   5   1   29.42    2.98
   5   5   1   30.30    3.12
  -6  -5  -1    0.36    0.22
  -6  -5  -1   -0.13    0.49
  -6  -5  -1    0.35    0.20
   6   5   1    0.48    0.17
   6   5   1    0.07    0.39
   6   5   1    0.36    0.19
   6   5   1    1.01    1.22
   6   5   1    1.28    0.98
   6   5   1   -0.12    0.54
  -7  -5  -1   39.71    3.99
  -7  -5  -1   38.29    3.90
   7   5   1   37.34    3.97
   7   5   1   39.77    4.67
   7   5   1   37.31    4.07
   7   5   1   37.32    3.90
   7   5   1   40.80    4.41
   7   5   1   37.02    3.89
  -8  -5  -1   -0.96    0.61
  -8  -5  -1    0.09    0.30
  -8  -5  -1    0.36    0.20
   8   5   1    0.42    0.25
   8   5   1    0.28    0.52
   8   5   1    0.24    0.20
   8   5   1   -0.26    1.34
  -9  -5  -1   18.10    1.92
  -9  -5  -1   19.51    1.86
  -9  -5  -1   14.09    2.13
   9   5   1   14.94    2.31
   9   5   1   17.86    1.87
   9   5   1   18.14    1.89
 -10  -5  -1   36.27    3.62
 -10  -5  -1   35.39    3.81
 -10  -5  -1   36.65    3.67
  10   5   1   35.70    3.63
  10   5   1   32.26    4.00
  10   5   1   35.78    3.65
  10   5   1   30.28    4.60
 -11  -5  -1   27.26    2.90
 -11  -5  -1   27.86    2.67
  11   5   1   22.69    3.23
  11   5   1   24.21    2.62
  11   5   1   20.44    3.38
 -12  -5  -1    1.84    1.03
 -12  -5  -1    3.03    0.71
  12   5   1    3.08    0.42
  12   5   1   -1.01    3.25
  12   5   1   -0.02    1.33
  12   5   1    4.54    2.40
  12   5   1    1.89    0.47
 -13  -5  -1   -0.89    1.14
 -13  -5  -1    0.00    0.61
  13   5   1   -0.69    1.40
  13   5   1    0.66    0.33
  13   5   1   -4.23    3.51
 -14  -5  -1    4.14    1.66
  14   5   1    5.85    1.79
  14   5   1    7.55    0.88
  14   5   1   -0.88    4.18
  15   5   1   -0.66    4.47
  15  -6  -1   -2.99    1.90
  15  -6  -1    3.15    1.68
  15  -6  -1    0.62    4.92
  15  -6  -1    1.06    0.44
 -15   6   1    0.83    0.66
 -15   6   1    1.19    0.52
  14  -6  -1   -3.64    4.45
  14  -6  -1    1.69    2.96
  14  -6  -1   -0.40    1.46
  14  -6  -1    1.66    0.42
 -14   6   1    1.18    0.58
 -14   6   1    0.87    0.48
 -14   6   1   -1.66    3.28
  13  -6  -1    1.51    1.40
  13  -6  -1    1.45    0.40
  13  -6  -1   -5.82    4.09
  13  -6  -1    0.14    1.72
 -13   6   1   -0.20    3.04
 -13   6   1    0.88    0.53
 -13   6   1    0.14    0.70
  12  -6  -1   -0.72    1.55
  12  -6  -1    1.34    1.37
  12  -6  -1   -0.06    3.65
 -12   6   1   -1.10    2.71
 -12   6   1   -0.46    0.39
 -12   6   1   -0.11    0.44
  11  -6  -1   43.95    4.35
  11  -6  -1   32.21    7.80
  11  -6  -1   40.39    4.72
 -11   6   1   44.78    4.37
 -11   6   1   44.42    4.36
 -11   6   1   31.04    5.50
 -11   6   1   40.33    4.68
  10  -6  -1   32.78    3.72
  10  -6  -1   26.73    3.87
  10  -6  -1   23.54    4.50
  10  -6  -1   33.36    3.34
 -10   6   1   36.02    3.35
 -10   6   1   31.82    3.65
 -10   6   1   32.69    3.33
 -10   6   1   29.96    4.84
   9  -6  -1    0.79    0.26
   9  -6  -1    0.15    0.87
   9  -6  -1    0.00    1.12
   9  -6  -1   -0.17    0.58
  -9   6   1    0.10    1.89
  -9   6   1   -0.05    0.86
  -9   6   1    0.74    0.31
  -9   6   1    0.95    0.30
   8  -6  -1   -0.04    0.72
   8  -6  -1   -0.14    0.20
   8  -6  -1    0.40    0.99
   8  -6  -1   -0.30    0.53
   8  -6  -1   -1.68    2.10
  -8   6   1   -0.52    0.82
  -8   6   1   -1.76    1.52
  -8   6   1   -1.06    1.60
  -8   6   1   -0.09    0.16
   7  -6  -1    9.01    0.91
   7  -6  -1    8.94    2.20
   7  -6  -1    7.14    1.33
   7  -6  -1    8.01    1.01
   7  -6  -1    9.16    1.21
   7  -6  -1    8.38    1.04
   7  -6  -1    8.56    0.92
  -7   6   1    7.41    1.83
  -7   6   1    9.02    0.95
  -7   6   1    5.22    1.71
  -7   6   1    8.19    0.90
  -7   6   1    6.96    1.67
   6  -6  -1    2.49    0.52
   6  -6  -1    2.34    0.93
   6  -6  -1    0.31    1.12
   6  -6  -1   -1.57    1.70
   6  -6  -1    3.56    0.40
   6  -6  -1    2.49    0.55
   6  -6  -1    3.76    0.42
  -6   6   1    3.26    0.38
  -6   6   1    3.61    0.63
  -6   6   1    1.62    0.76
  -6   6   1   -0.11    1.32
  -6   6   1    4.31    0.42
   5  -6  -1   19.81    2.51
   5  -6  -1   20.72    2.34
   5  -6  -1   20.80    2.10
   5  -6  -1   20.50    3.07
   5  -6  -1   19.91    2.08
   5  -6  -1   18.06    2.03
   5  -6  -1   21.00    2.03
   5  -6  -1   18.81    2.01
  -5   6   1   19.93    2.71
  -5   6   1   20.14    2.24
  -5   6   1   20.64    2.16
  -5   6   1   17.94    2.01
  -5   6   1   19.51    2.03
  -5   6   1   20.21    2.76
   4  -6  -1   65.32    7.26
   4  -6  -1   71.48    7.39
   4  -6  -1   71.21    7.06
   4  -6  -1   72.47    7.19
   4  -6  -1   70.91    7.07
   4  -6  -1   74.96    7.09
   4  -6  -1   60.94    7.05
  -4   6   1   73.03    7.15
  -4   6   1   68.20    7.06
  -4   6   1   67.50    7.31
  -4   6   1   63.64    7.05
  -4   6   1   73.75    7.30
  -4   6   1   70.69    7.14
   3  -6  -1   -0.77    0.97
   3  -6  -1    0.34    0.13
   3  -6  -1    0.27    0.11
   3  -6  -1   -0.02    0.35
   3  -6  -1   -0.08    0.15
   3  -6  -1   -0.52    0.69
   3  -6  -1   -0.20    0.58
  -3   6   1   -0.36    0.88
  -3   6   1   -0.86    0.78
  -3   6   1    0.02    0.37
  -3   6   1   -0.28    0.52
  -3   6   1    0.33    0.11
  -3   6   1    0.18    0.15
  -3   6   1    0.07    0.58
   2  -6  -1   20.75    2.00
   2  -6  -1   17.25    2.34
   2  -6  -1   19.23    2.06
   2  -6  -1   18.07    2.23
   2  -6  -1   19.77    2.03
   2  -6  -1   20.64    2.01
  -2   6   1   21.62    2.00
  -2   6   1   16.66    2.22
  -2   6   1   17.01    2.18
   1  -6  -1  158.38   15.79
   1  -6  -1  161.40   15.87
   1  -6  -1  155.12   15.78
   1  -6  -1  162.40   15.81
   1  -6  -1  156.58   15.79
   1  -6  -1  152.18   15.84
   1  -6  -1  145.88   15.87
  -1   6   1  143.66   15.90
  -1   6   1  156.09   15.78
  -1   6   1  154.32   15.89
  -1   6   1  161.10   15.79
  -1   6   1  162.54   15.85
  -1   6   1  151.06   15.87
   0  -6  -1  136.75   15.07
   0  -6  -1  141.52   15.07
   0  -6  -1  150.43   15.13
   0  -6  -1  143.45   15.06
   0  -6  -1  161.79   15.16
   0  -6  -1  153.13   15.08
   0  -6  -1  155.83   15.10
   0   6   1  145.56   15.17
   0   6   1  158.09   15.17
   0   6   1  156.29   15.16
   0   6   1  134.79   15.06
   0   6   1  138.07   15.07
   0   6   1  156.79   15.13
  -1  -6  -1   12.47    1.27
  -1  -6  -1   10.99    1.34
  -1  -6  -1   10.50    1.23
  -1  -6  -1   10.86    1.18
   1   6   1   12.83    1.49
   1   6   1   10.45    1.16
   1   6   1   10.87    1.49
   1   6   1   11.51    1.44
   1   6   1   12.01    1.41
  -2  -6  -1    0.19    0.15
  -2  -6  -1    0.23    0.43
  -2  -6  -1    0.30    0.35
   2   6   1    0.20    0.51
   2   6   1   -0.52    0.86
   2   6   1    0.19    0.75
   2   6   1    0.09    0.12
   2   6   1    0.99    0.60
  -3  -6  -1    1.86    0.30
  -3  -6  -1    1.96    0.43
  -3  -6  -1    1.66    0.50
   3   6   1    1.17    0.59
   3   6   1    1.56    0.70
  -4  -6  -1    2.03    0.31
  -4  -6  -1    1.47    0.48
  -4  -6  -1    1.35    0.53
  -4  -6  -1    2.32    0.30
   4   6   1    3.00    0.30
   4   6   1    2.80    0.32
   4   6   1    2.32    0.58
   4   6   1    1.56    0.84
   4   6   1    1.87    0.82
  -5  -6  -1    0.58    0.22
  -5  -6  -1    0.35    0.23
  -5  -6  -1   -0.13    0.48
   5   6   1   -0.88    0.89
   5   6   1    0.85    0.17
   5   6   1    0.16    0.50
   5   6   1    0.88    0.36
   5   6   1    0.62    0.19
   5   6   1    1.18    1.13
  -6  -6  -1   75.84    7.43
  -6  -6  -1   74.19    7.38
  -6  -6  -1   71.39    7.37
   6   6   1   71.34    7.75
   6   6   1   72.46    7.41
   6   6   1   69.48    7.37
   6   6   1   70.80    7.62
   6   6   1   69.84    7.37
   6   6   1   77.69    7.50
  -7  -6  -1    0.89    0.29
  -7  -6  -1    1.58    0.64
  -7  -6  -1    0.92    0.29
   7   6   1    1.17    0.26
   7   6   1    1.24    0.77
   7   6   1    0.98    0.49
   7   6   1    1.05    1.31
   7   6   1    1.07    1.61
   7   6   1    0.88    0.25
  -8  -6  -1   -0.44    0.65
  -8  -6  -1    0.43    0.31
   8   6   1   -0.28    0.24
   8   6   1   -0.46    0.50
   8   6   1    3.08    1.91
   8   6   1   -0.61    0.80
   8   6   1   -0.34    0.19
   8   6   1    0.56    1.46
  -9  -6  -1   10.27    1.10
  -9  -6  -1    7.04    1.24
   9   6   1    3.75    2.34
   9   6   1    7.54    1.93
   9   6   1   10.32    1.01
   9   6   1    6.67    1.32
   9   6   1   10.00    1.05
 -10  -6  -1   23.23    2.64
 -10  -6  -1   24.98    2.40
  10   6   1   25.74    3.68
  10   6   1   22.89    3.61
  10   6   1   21.80    2.86
  10   6   1   20.87    2.35
  10   6   1   21.49    2.33
 -11  -6  -1    9.07    1.07
 -11  -6  -1    8.46    1.54
  11   6   1    7.71    1.08
  11   6   1   10.49    1.02
  11   6   1    7.11    1.59
  11   6   1    7.39    2.31
 -12  -6  -1    1.64    0.63
 -12  -6  -1    0.42    1.06
  12   6   1   -0.26    3.38
  12   6   1    1.24    0.34
  12   6   1    0.10    1.41
  12   6   1    1.53    0.50
 -13  -6  -1    0.44    1.28
 -13  -6  -1   -0.50    0.63
  13   6   1    0.38    1.40
  13   6   1   -3.38    3.54
  13   6   1   -0.02    0.31
 -14  -6  -1    1.63    1.44
 -14  -6  -1    2.39    0.78
  14   6   1   -2.73    6.26
  14   6   1    0.86    1.63
  15  -7  -1    6.40    5.12
  15  -7  -1    7.35    0.92
  15  -7  -1   12.35    3.82
 -15   7   1    7.52    1.01
 -15   7   1    7.08    0.98
 -15   7   1    5.94    3.75
  14  -7  -1   -0.15    1.48
  14  -7  -1   -1.34    1.81
  14  -7  -1   -0.66    0.39
  14  -7  -1    1.50    4.58
 -14   7   1    0.29    4.31
 -14   7   1    0.44    0.57
 -14   7   1   -0.55    0.47
  13  -7  -1    0.89    1.37
  13  -7  -1    0.08    0.37
  13  -7  -1    0.68    4.12
  13  -7  -1   -0.85    1.70
 -13   7   1    0.12    0.44
 -13   7   1    0.06    1.41
 -13   7   1   -1.56    3.08
 -13   7   1    0.70    0.51
  12  -7  -1    7.29    2.04
  12  -7  -1   12.25    1.87
  12  -7  -1    9.27    4.05
  12  -7  -1   10.44    1.26
 -12   7   1   11.72    1.31
 -12   7   1   12.50    3.22
 -12   7   1   11.60    1.83
 -12   7   1   11.82    1.34
  11  -7  -1   17.06    1.58
  11  -7  -1   11.81    4.36
  11  -7  -1   11.03    1.97
 -11   7   1   12.58    2.01
 -11   7   1   13.37    3.10
 -11   7   1   14.10    1.61
  10  -7  -1   16.92    3.60
  10  -7  -1   15.56    2.06
  10  -7  -1   13.46    2.21
  10  -7  -1   16.34    1.68
 -10   7   1   15.11    1.72
 -10   7   1   15.72    2.95
 -10   7   1   15.94    1.70
 -10   7   1   18.88    2.35
   9  -7  -1    1.35    3.08
   9  -7  -1    0.25    1.16
   9  -7  -1    0.04    0.25
   9  -7  -1    0.50    0.90
   9  -7  -1    0.03    0.61
  -9   7   1    2.83    1.00
  -9   7   1    0.71    0.33
  -9   7   1    0.99    0.31
  -9   7   1    2.82    3.17
  -9   7   1    0.55    0.20
   8  -7  -1    0.43    1.04
   8  -7  -1   -0.58    0.68
   8  -7  -1    0.23    2.35
   8  -7  -1    0.36    0.23
  -8   7   1   -0.64    0.86
  -8   7   1   -0.07    0.17
  -8   7   1    0.02    0.27
  -8   7   1   -0.76    1.69
  -8   7   1   -1.28    1.64
   7  -7  -1   -2.27    2.01
   7  -7  -1    0.19    0.19
   7  -7  -1   -0.64    0.58
   7  -7  -1   -0.53    0.92
   7  -7  -1   -0.29    0.40
  -7   7   1   -0.11    0.25
  -7   7   1    0.22    0.16
  -7   7   1   -0.44    0.84
  -7   7   1   -2.02    1.47
  -7   7   1   -0.98    1.52
   6  -7  -1    3.20    0.68
   6  -7  -1    4.75    0.49
   6  -7  -1    2.16    1.00
   6  -7  -1   -0.47    1.84
   6  -7  -1    3.32    0.60
   6  -7  -1    3.42    0.48
  -6   7   1    5.25    0.51
  -6   7   1    4.58    0.48
  -6   7   1    1.25    1.44
  -6   7   1    2.46    0.93
   5  -7  -1  101.95    9.41
   5  -7  -1   84.62    9.82
   5  -7  -1   95.84    9.46
   5  -7  -1   90.26    9.98
   5  -7  -1   90.62    9.57
   5  -7  -1   99.71    9.42
   5  -7  -1   90.97    9.42
   5  -7  -1   91.05    9.44
  -5   7   1   94.76    9.54
  -5   7   1   86.91    9.71
  -5   7   1   83.68    9.74
  -5   7   1   93.90    9.41
   4  -7  -1    1.19    0.20
   4  -7  -1    1.30    0.25
   4  -7  -1    0.04    1.34
   4  -7  -1    1.37    0.22
   4  -7  -1    1.09    0.76
   4  -7  -1    0.43    0.86
   4  -7  -1    1.99    0.50
   4  -7  -1    1.71    0.33
  -4   7   1    1.64    0.49
  -4   7   1    0.53    1.12
  -4   7   1    1.41    0.24
  -4   7   1    1.19    0.21
  -4   7   1    2.04    0.75
   3  -7  -1    1.46    1.98
   3  -7  -1    1.01    0.71
   3  -7  -1    0.62    0.16
   3  -7  -1    0.87    0.80
   3  -7  -1    0.34    0.14
   3  -7  -1    1.31    0.45
   3  -7  -1    0.88    0.21
  -3   7   1    1.11    0.43
  -3   7   1    1.83    1.03
  -3   7   1    1.38    0.65
  -3   7   1    0.57    0.15
  -3   7   1    1.81    0.74
  -3   7   1    0.53    0.19
  -3   7   1    1.16    0.97
   2  -7  -1    4.95    0.61
   2  -7  -1    4.64    0.70
   2  -7  -1    4.93    0.93
  -2   7   1    4.78    0.93
  -2   7   1    5.71    1.19
  -2   7   1    5.70    1.12
  -2   7   1    5.14    0.87
   1  -7  -1   11.56    1.74
   1  -7  -1   12.70    1.71
   1  -7  -1   13.08    1.48
   1  -7  -1   13.27    1.36
   1  -7  -1   13.18    1.43
   1  -7  -1   15.47    1.40
  -1   7   1   12.64    1.36
  -1   7   1   13.97    1.38
  -1   7   1   12.52    1.91
  -1   7   1   13.13    1.77
  -1   7   1   12.17    1.65
  -1   7   1   12.48    1.71
   0  -7  -1  106.29   10.30
   0  -7  -1  104.99   10.34
   0  -7  -1   94.24   10.28
   0  -7  -1  102.37   10.36
   0  -7  -1   98.89   10.28
   0   7   1   94.55   10.43
   0   7   1  103.90   10.41
   0   7   1  100.33   10.29
   0   7   1  109.22   10.45
   0   7   1   93.10   10.28
   0   7   1  108.38   10.38
  -1  -7  -1    1.01    0.38
  -1  -7  -1    0.50    0.20
  -1  -7  -1    0.67    0.52
  -1  -7  -1    1.06    0.45
   1   7   1    0.97    0.15
   1   7   1    0.78    0.84
   1   7   1    0.97    0.92
   1   7   1    1.45    0.65
   1   7   1    1.20    0.70
   1   7   1    0.69    0.17
  -2  -7  -1    1.58    0.61
  -2  -7  -1    1.42    0.51
  -2  -7  -1    2.72    0.35
   2   7   1    2.86    0.33
   2   7   1    3.07    0.35
   2   7   1    2.80    0.84
   2   7   1    2.10    0.70
  -3  -7  -1    0.75    0.22
  -3  -7  -1   -0.02    0.45
   3   7   1    0.27    0.66
   3   7   1    1.34    0.19
   3   7   1    0.25    0.83
  -4  -7  -1    0.11    0.18
  -4  -7  -1    0.45    0.46
  -4  -7  -1    0.38    0.22
   4   7   1   -0.91    0.87
   4   7   1    0.23    0.15
   4   7   1    0.49    0.69
   4   7   1    0.17    0.52
   4   7   1    0.46    0.19
  -5  -7  -1   17.36    1.84
  -5  -7  -1   19.76    2.00
  -5  -7  -1   19.55    1.87
   5   7   1   16.77    1.84
   5   7   1   19.77    2.68
   5   7   1   19.22    2.10
   5   7   1   16.21    1.82
   5   7   1   17.41    2.40
  -6  -7  -1    6.44    1.04
  -6  -7  -1    9.13    0.91
   6   7   1    4.71    1.71
   6   7   1    5.54    1.49
   6   7   1    8.09    1.16
   6   7   1    7.49    0.89
   6   7   1    8.70    0.84
   6   7   1    6.70    0.93
  -7  -7  -1   36.79    3.84
  -7  -7  -1   36.79    3.71
  -7  -7  -1   39.35    3.73
   7   7   1   35.14    3.78
   7   7   1   35.47    3.95
   7   7   1   30.80    4.58
   7   7   1   37.02    3.70
   7   7   1   31.61    4.32
  -8  -7  -1    0.39    0.35
  -8  -7  -1   -0.19    0.71
   8   7   1   -0.31    0.29
   8   7   1    0.23    0.20
   8   7   1    0.12    0.82
   8   7   1    1.96    1.48
   8   7   1   -0.34    1.92
   8   7   1   -0.69    0.50
  -9  -7  -1    4.77    0.61
  -9  -7  -1    2.87    0.92
   9   7   1    4.59    0.50
   9   7   1    3.06    1.13
   9   7   1    3.19    0.52
   9   7   1    4.82    2.24
   9   7   1    4.97    1.80
 -10  -7  -1    8.84    0.93
 -10  -7  -1    4.76    1.29
  10   7   1    5.94    2.08
  10   7   1    6.72    0.86
  10   7   1    8.91    0.88
  10   7   1    5.16    1.54
 -11  -7  -1    5.60    0.72
 -11  -7  -1    3.33    1.16
  11   7   1    3.53    1.41
  11   7   1    0.52    2.95
  11   7   1    4.35    0.54
  11   7   1    6.58    2.11
  11   7   1    3.71    0.58
 -12  -7  -1    1.70    0.63
 -12  -7  -1    0.63    1.11
  12   7   1    0.73    0.33
  12   7   1   -2.24    3.39
  12   7   1    0.31    1.41
 -13  -7  -1   -0.18    0.68
 -13  -7  -1   -0.04    1.28
  13   7   1    0.06    0.32
  13   7   1    0.30    3.74
  13   7   1   -2.23    1.39
  14   7   1   -4.67    4.12
  15  -8  -1    2.30    1.74
  15  -8  -1    0.37    0.42
  15  -8  -1    3.00    5.00
 -15   8   1    1.23    0.64
 -15   8   1    5.48    3.75
 -15   8   1    0.20    0.51
  14  -8  -1    0.27    1.80
  14  -8  -1    3.68    0.55
  14  -8  -1    4.75    4.79
  14  -8  -1    2.77    1.63
 -14   8   1    3.88    3.47
 -14   8   1    2.69    1.65
 -14   8   1    2.55    0.66
 -14   8   1    3.94    0.68
  13  -8  -1   -0.97    2.60
  13  -8  -1    0.31    0.38
  13  -8  -1   -2.61    4.34
  13  -8  -1   -0.17    1.41
 -13   8   1   -1.72    3.18
 -13   8   1   -0.14    0.47
 -13   8   1    0.32    1.51
 -13   8   1    0.57    0.50
  12  -8  -1    1.01    3.99
  12  -8  -1    0.25    0.35
  12  -8  -1    0.73    1.28
  12  -8  -1   -0.37    1.54
 -12   8   1    0.19    0.46
 -12   8   1   -2.09    1.43
 -12   8   1    0.93    2.89
 -12   8   1    0.18    0.43
  11  -8  -1    8.39    1.95
  11  -8  -1   11.35    1.26
  11  -8  -1   17.19    4.28
 -11   8   1   12.02    1.32
 -11   8   1   12.51    3.03
 -11   8   1   10.59    1.85
 -11   8   1   11.09    1.32
  10  -8  -1    3.33    0.86
  10  -8  -1    1.51    0.35
  10  -8  -1    2.93    3.23
  10  -8  -1    0.64    1.31
 -10   8   1    1.96    0.41
 -10   8   1    3.35    1.25
 -10   8   1   -0.83    2.24
 -10   8   1    1.66    0.42
   9  -8  -1    1.47    0.33
   9  -8  -1    1.74    0.78
   9  -8  -1   -0.09    1.18
   9  -8  -1    3.45    2.87
  -9   8   1    2.39    0.29
  -9   8   1    1.11    0.38
  -9   8   1    1.39    2.06
  -9   8   1    1.96    1.11
  -9   8   1    2.17    0.52
   8  -8  -1    2.61    0.72
   8  -8  -1    1.38    2.47
   8  -8  -1    1.18    0.38
   8  -8  -1    1.42    0.28
   8  -8  -1    0.32    1.08
  -8   8   1    2.02    0.35
  -8   8   1    0.19    1.80
  -8   8   1   -2.91    1.65
  -8   8   1    1.61    0.26
   7  -8  -1   -0.05    0.29
   7  -8  -1   -0.62    0.99
   7  -8  -1    0.25    2.19
   7  -8  -1    0.08    0.44
   7  -8  -1    0.54    0.21
   7  -8  -1    0.21    0.63
  -7   8   1    0.66    0.19
  -7   8   1    0.13    1.72
  -7   8   1   -1.45    1.99
  -7   8   1    0.47    0.27
  -7   8   1   -0.82    0.91
   6  -8  -1   11.21    1.21
   6  -8  -1    9.18    1.58
   6  -8  -1   10.23    2.32
   6  -8  -1    9.75    1.39
   6  -8  -1   11.92    1.16
   6  -8  -1    9.93    1.29
  -6   8   1    8.78    1.99
  -6   8   1   12.29    1.20
  -6   8   1   11.74    1.16
  -6   8   1    6.57    1.96
  -6   8   1   10.87    1.54
   5  -8  -1   32.26    3.48
   5  -8  -1   33.75    4.43
   5  -8  -1   33.65    3.77
   5  -8  -1   34.59    3.54
   5  -8  -1   35.53    3.46
  -5   8   1   33.60    3.44
  -5   8   1   34.72    3.45
  -5   8   1   29.50    4.14
  -5   8   1   30.11    4.19
  -5   8   1   33.60    3.71
   4  -8  -1   92.83    9.08
   4  -8  -1   93.43    9.21
   4  -8  -1   88.36    9.02
   4  -8  -1   83.30    9.41
  -4   8   1   93.96    9.04
  -4   8   1   88.88    9.03
  -4   8   1   91.63    9.17
  -4   8   1   85.86    9.20
  -4   8   1   87.43    9.35
  -4   8   1   78.65    9.33
   3  -8  -1    9.48    1.02
   3  -8  -1    9.48    1.36
   3  -8  -1   11.67    1.77
   3  -8  -1    8.80    1.12
  -3   8   1    8.05    1.28
  -3   8   1    8.58    1.57
  -3   8   1    8.83    1.63
  -3   8   1    8.88    1.37
   2  -8  -1   -0.25    0.74
   2  -8  -1    0.09    0.47
   2  -8  -1    0.21    0.35
   2  -8  -1    0.27    0.78
   2  -8  -1    1.08    0.22
   2  -8  -1   -0.05    1.29
  -2   8   1    0.30    0.72
  -2   8   1   -0.07    1.02
  -2   8   1   -0.17    0.79
  -2   8   1   -0.16    1.08
   1  -8  -1   75.96    8.67
   1  -8  -1   88.18    8.68
   1  -8  -1   90.20    8.73
   1  -8  -1   92.66    8.83
   1  -8  -1   82.15    8.67
   1  -8  -1   90.91    8.69
  -1   8   1   83.70    8.67
  -1   8   1   78.73    8.67
  -1   8   1   87.79    8.91
  -1   8   1   80.50    8.95
  -1   8   1   87.35    8.84
  -1   8   1   88.01    8.80
   0  -8  -1    6.99    1.09
   0  -8  -1    8.61    0.96
   0  -8  -1    9.14    1.01
   0   8   1    8.31    1.30
   0   8   1    6.21    1.42
   0   8   1    9.28    0.93
   0   8   1    9.06    0.91
  -1  -8  -1    4.34    0.48
  -1  -8  -1    4.79    0.72
  -1  -8  -1    3.66    0.64
   1   8   1    3.89    0.46
   1   8   1    3.47    0.88
   1   8   1    3.70    1.14
   1   8   1    3.59    0.98
   1   8   1    4.22    0.49
   1   8   1    2.46    1.11
  -2  -8  -1    3.32    0.45
  -2  -8  -1    3.88    0.63
   2   8   1    3.69    0.47
   2   8   1    5.37    0.93
   2   8   1    4.60    1.07
  -3  -8  -1   10.15    1.15
  -3  -8  -1   11.57    1.30
   3   8   1   13.08    1.64
   3   8   1   13.27    1.45
   3   8   1   10.13    1.10
   3   8   1    9.56    1.09
  -4  -8  -1    0.94    0.28
  -4  -8  -1    1.06    0.24
  -4  -8  -1    0.65    0.58
   4   8   1    1.40    0.22
   4   8   1    1.25    0.25
   4   8   1    1.56    1.42
   4   8   1    3.02    0.86
  -5  -8  -1   49.93    4.80
  -5  -8  -1   48.25    4.82
  -5  -8  -1   44.74    4.90
   5   8   1   47.20    4.80
   5   8   1   49.99    5.27
   5   8   1   40.59    5.22
  -6  -8  -1   52.91    5.09
  -6  -8  -1   50.11    5.06
  -6  -8  -1   48.83    5.18
   6   8   1   48.40    5.06
   6   8   1   48.18    5.06
   6   8   1   49.45    5.27
  -7  -8  -1    2.34    0.40
  -7  -8  -1    2.03    0.40
  -7  -8  -1    2.14    0.77
   7   8   1    1.78    0.88
   7   8   1    2.60    0.37
   7   8   1    1.76    0.31
   7   8   1    3.19    1.49
   7   8   1    2.12    0.54
  -8  -8  -1    0.17    0.35
  -8  -8  -1   -0.13    0.36
  -8  -8  -1   -1.00    0.80
   8   8   1   -0.77    0.92
   8   8   1   -0.16    0.28
   8   8   1   -0.06    0.22
   8   8   1   -0.24    2.09
   8   8   1    0.61    0.49
   8   8   1    2.19    1.59
  -9  -8  -1    5.34    1.15
  -9  -8  -1    7.72    0.83
   9   8   1    3.43    2.43
   9   8   1    7.37    1.95
   9   8   1    6.43    0.77
   9   8   1    6.01    1.36
 -10  -8  -1   -1.05    0.97
 -10  -8  -1   -0.31    0.49
  10   8   1    0.19    1.23
  10   8   1   -1.71    2.66
  10   8   1    2.18    1.93
  10   8   1   -0.24    0.32
  10   8   1    0.37    0.26
 -11  -8  -1    0.88    1.09
 -11  -8  -1    0.58    0.56
  11   8   1    0.07    0.35
  11   8   1   -1.77    3.03
  11   8   1   -0.30    1.19
  11   8   1    1.31    0.30
 -12  -8  -1    1.78    1.26
  12   8   1    3.51    1.49
  12   8   1    1.05    3.53
 -13  -8  -1    0.72    1.37
  13   8   1    1.73    0.40
  14  -9  -1   10.74    4.94
  14  -9  -1    7.06    0.86
 -14   9   1    4.83    1.89
 -14   9   1    8.51    0.99
 -14   9   1    6.14    3.71
 -14   9   1    5.71    0.92
  13  -9  -1   -1.31    4.39
  13  -9  -1   -0.15    0.37
  13  -9  -1   -1.09    1.64
 -13   9   1    0.78    0.53
 -13   9   1   -2.72    3.15
 -13   9   1   -0.45    0.47
 -13   9   1    1.95    1.68
  12  -9  -1    3.61    0.52
  12  -9  -1    8.75    4.22
  12  -9  -1    2.09    1.62
 -12   9   1    3.39    0.62
 -12   9   1    1.45    1.60
 -12   9   1    4.79    3.06
 -12   9   1    3.61    0.62
  11  -9  -1   -1.06    1.40
  11  -9  -1   -0.43    0.94
  11  -9  -1   -0.76    3.73
  11  -9  -1   -0.14    0.50
 -11   9   1    0.43    0.42
 -11   9   1    0.73    3.23
 -11   9   1    0.60    0.41
 -11   9   1   -1.41    1.44
  10  -9  -1    1.58    0.50
  10  -9  -1    2.67    0.39
  10  -9  -1   -0.09    1.34
  10  -9  -1    1.50    0.91
  10  -9  -1    2.65    3.33
 -10   9   1    2.16    1.36
 -10   9   1    2.84    0.47
 -10   9   1    2.48    0.45
 -10   9   1    1.90    2.47
   9  -9  -1    2.16    1.34
   9  -9  -1    3.78    0.95
   9  -9  -1    4.60    0.54
   9  -9  -1    2.78    2.98
   9  -9  -1    3.64    0.61
  -9   9   1    3.42    2.27
  -9   9   1    4.68    0.58
  -9   9   1    4.80    0.56
  -9   9   1    2.83    1.33
  -9   9   1    4.64    0.61
   8  -9  -1    3.37    0.43
   8  -9  -1    2.37    0.50
   8  -9  -1    2.95    0.88
   8  -9  -1    2.77    2.63
   8  -9  -1    2.05    1.21
  -8   9   1    3.32    1.17
  -8   9   1    3.32    0.43
  -8   9   1    0.65    1.96
  -8   9   1    4.13    0.50
   7  -9  -1    6.85    0.77
   7  -9  -1    4.54    1.46
   7  -9  -1    6.21    0.75
   7  -9  -1    7.01    0.87
   7  -9  -1    6.71    1.06
   7  -9  -1    2.98    2.42
  -7   9   1    6.30    0.74
  -7   9   1    7.39    1.30
  -7   9   1    7.02    0.78
  -7   9   1    4.17    2.40
  -7   9   1    7.96    2.02
   6  -9  -1   53.23    6.36
   6  -9  -1   52.49    6.98
   6  -9  -1   55.64    6.11
   6  -9  -1   60.61    6.17
   6  -9  -1   67.64    6.10
  -6   9   1   65.72    6.08
  -6   9   1   54.99    6.71
  -6   9   1   57.81    6.32
   5  -9  -1   63.40    6.46
   5  -9  -1   59.07    6.50
   5  -9  -1   67.44    6.49
   5  -9  -1   57.95    6.72
   5  -9  -1   64.91    6.56
   5  -9  -1   59.71    7.17
  -5   9   1   65.87    7.06
  -5   9   1   65.45    6.48
  -5   9   1   66.33    6.48
   4  -9  -1   -0.63    2.76
   4  -9  -1    0.20    0.25
   4  -9  -1    0.04    0.58
   4  -9  -1    0.01    0.90
  -4   9   1    0.24    0.22
  -4   9   1    0.29    0.99
  -4   9   1    0.64    0.85
  -4   9   1    0.83    1.37
  -4   9   1    0.42    1.32
  -4   9   1    0.15    0.17
   3  -9  -1    7.24    0.79
   3  -9  -1    6.64    1.28
   3  -9  -1    9.01    1.03
   3  -9  -1    6.77    1.75
   3  -9  -1    6.72    0.87
  -3   9   1    7.30    1.60
  -3   9   1    7.39    0.80
  -3   9   1    6.36    1.60
  -3   9   1    7.10    0.83
  -3   9   1    7.35    1.23
  -3   9   1    8.06    1.36
   2  -9  -1   13.02    1.66
   2  -9  -1   15.40    2.09
   2  -9  -1   16.13    1.61
   2  -9  -1   13.97    1.75
  -2   9   1   12.31    2.07
  -2   9   1   15.12    1.88
  -2   9   1   11.58    2.10
  -2   9   1   15.13    2.18
  -2   9   1   17.10    1.59
  -2   9   1   16.05    1.57
   1  -9  -1    4.60    0.67
   1  -9  -1    4.50    0.77
   1  -9  -1    4.71    0.53
   1  -9  -1    4.00    0.53
   1  -9  -1    4.29    1.02
  -1   9   1    3.85    1.00
  -1   9   1    5.08    0.57
  -1   9   1    4.78    0.53
  -1   9   1    2.79    1.25
  -1   9   1    2.74    1.40
  -1   9   1    6.33    1.20
   0  -9  -1    0.14    0.24
   0  -9  -1   -0.01    0.49
   0  -9  -1   -0.30    0.57
   0   9   1    0.65    0.16
   0   9   1    1.08    0.86
   0   9   1   -0.67    1.13
   0   9   1   -1.92    1.20
   0   9   1    0.39    0.20
   0   9   1    0.47    0.95
  -1  -9  -1   18.63    2.35
  -1  -9  -1   17.66    2.40
  -1  -9  -1   24.10    2.29
   1   9   1   24.25    2.25
   1   9   1   17.67    2.85
   1   9   1   16.44    2.64
   1   9   1   24.88    2.26
  -2  -9  -1   16.72    1.91
  -2  -9  -1   18.30    1.80
   2   9   1   15.93    1.74
   2   9   1   14.05    2.26
   2   9   1   19.46    2.47
   2   9   1   17.27    1.76
   2   9   1   18.47    2.26
  -3  -9  -1   -0.90    0.55
  -3  -9  -1    0.00    0.26
   3   9   1    0.17    0.16
   3   9   1   -0.14    0.18
   3   9   1    0.78    0.93
   3   9   1    0.59    1.20
  -4  -9  -1   23.29    2.85
  -4  -9  -1   26.74    2.73
   4   9   1   24.00    3.06
   4   9   1   27.74    2.69
   4   9   1   26.97    2.68
   4   9   1   23.74    3.41
  -5  -9  -1   18.99    2.48
  -5  -9  -1   21.48    2.31
   5   9   1   20.80    2.63
   5   9   1   23.62    2.26
  -6  -9  -1    0.69    0.36
  -6  -9  -1    0.69    0.31
  -6  -9  -1    0.26    0.75
   6   9   1    0.16    0.84
   6   9   1    0.50    0.26
   6   9   1    0.22    0.20
  -7  -9  -1   -0.41    0.33
  -7  -9  -1   -1.08    0.80
  -7  -9  -1    0.00    0.36
   7   9   1   -0.38    0.26
   7   9   1   -0.20    0.21
   7   9   1    0.03    0.93
  -8  -9  -1    1.87    0.97
  -8  -9  -1    2.95    0.50
  -8  -9  -1    3.12    0.49
   8   9   1    2.38    0.42
   8   9   1    2.55    1.72
   8   9   1    2.43    0.48
   8   9   1    2.50    2.27
   8   9   1    2.52    1.22
  -9  -9  -1    0.65    1.00
  -9  -9  -1    1.04    0.48
   9   9   1    0.95    1.07
   9   9   1    3.91    2.53
   9   9   1   -0.02    1.76
   9   9   1    0.78    0.36
   9   9   1    1.86    0.30
 -10  -9  -1    0.14    1.06
 -10  -9  -1   -0.06    0.51
  10   9   1   -1.46    1.19
  10   9   1    0.48    0.28
  10   9   1   -0.89    0.33
  10   9   1   -1.01    2.77
 -11  -9  -1    4.10    2.30
 -11  -9  -1    7.43    1.05
  11   9   1    4.64    1.51
  11   9   1    4.02    3.24
  11   9   1    7.42    0.84
 -12  -9  -1    2.44    0.69
 -12  -9  -1    0.91    1.32
  12   9   1    0.29    3.62
  12   9   1    2.04    0.42
  12   9   1    1.17    1.51
  13 -10  -1    1.15    4.28
  13 -10  -1   -0.26    0.64
  13 -10  -1   -0.02    0.35
 -13  10   1    0.00    0.47
 -13  10   1   -1.15    1.74
 -13  10   1   -0.07    0.53
 -13  10   1    1.01    3.35
  12 -10  -1    0.85    0.66
  12 -10  -1    5.24    4.05
  12 -10  -1    1.99    0.40
  12 -10  -1    1.11    1.08
  12 -10  -1    0.40    1.59
 -12  10   1    2.49    0.54
 -12  10   1   -0.86    1.65
 -12  10   1   -0.23    3.06
  11 -10  -1    4.17    0.82
  11 -10  -1    5.48    1.21
  11 -10  -1    2.96    3.80
  11 -10  -1    6.95    0.77
 -11  10   1    6.10    0.76
 -11  10   1    5.91    0.91
 -11  10   1    4.45    2.96
 -11  10   1    4.37    1.74
  10 -10  -1   17.70    1.77
  10 -10  -1   13.41    3.84
  10 -10  -1   15.66    1.91
  10 -10  -1   15.75    2.19
 -10  10   1   17.15    1.84
 -10  10   1   18.16    1.81
 -10  10   1   12.30    2.43
 -10  10   1   12.02    3.30
   9 -10  -1    1.97    3.09
   9 -10  -1    2.86    0.59
   9 -10  -1    2.09    0.99
   9 -10  -1    1.78    1.37
   9 -10  -1    3.84    0.46
  -9  10   1    3.44    0.53
  -9  10   1    3.32    0.49
  -9  10   1    3.30    1.44
  -9  10   1    0.63    2.30
   8 -10  -1    5.79    1.01
   8 -10  -1    3.96    0.53
   8 -10  -1    4.25    0.62
   8 -10  -1    5.81    2.83
   8 -10  -1    3.39    1.41
  -8  10   1    5.27    1.38
  -8  10   1    3.37    2.20
  -8  10   1    4.57    0.60
   7 -10  -1   12.71    1.34
   7 -10  -1   10.36    2.86
   7 -10  -1   12.80    1.48
   7 -10  -1   13.98    1.64
   7 -10  -1   14.67    1.46
   7 -10  -1   11.39    1.92
  -7  10   1   10.21    1.83
  -7  10   1   12.81    1.34
  -7  10   1    9.21    2.40
  -7  10   1   12.93    1.40
  -7  10   1   10.12    2.44
   6 -10  -1   30.39    3.39
   6 -10  -1   28.60    3.26
   6 -10  -1   32.81    3.20
   6 -10  -1   33.50    3.25
   6 -10  -1   26.50    3.68
   6 -10  -1   25.26    4.07
  -6  10   1   33.05    3.23
  -6  10   1   32.97    3.21
  -6  10   1   33.24    4.41
  -6  10   1   29.70    3.65
   5 -10  -1    0.33    0.29
   5 -10  -1    0.12    0.22
   5 -10  -1   -0.14    0.71
   5 -10  -1    0.14    2.10
  -5  10   1   -0.13    0.25
  -5  10   1   -0.06    1.60
  -5  10   1    0.25    0.22
  -5  10   1    0.91    1.78
  -5  10   1   -0.30    0.99
   4 -10  -1    7.04    1.99
   4 -10  -1    5.68    1.22
   4 -10  -1    6.98    0.90
   4 -10  -1    4.43    0.56
   4 -10  -1    3.65    0.49
  -4  10   1    6.39    1.69
  -4  10   1    3.84    0.50
  -4  10   1    4.58    1.74
  -4  10   1    4.12    0.54
  -4  10   1    7.28    1.38
  -4  10   1    4.61    1.13
   3 -10  -1   -0.13    0.29
   3 -10  -1    0.14    0.64
   3 -10  -1   -0.03    0.96
  -3  10   1   -0.04    0.24
  -3  10   1   -0.22    1.40
  -3  10   1    0.08    0.17
  -3  10   1   -0.62    1.10
  -3  10   1   -0.37    0.93
  -3  10   1   -0.89    1.54
   2 -10  -1    2.78    0.73
   2 -10  -1    3.23    0.62
   2 -10  -1    4.00    1.07
   2 -10  -1    2.84    0.43
   2 -10  -1    3.18    0.38
  -2  10   1    3.43    1.45
  -2  10   1    3.61    1.23
  -2  10   1    1.31    1.07
  -2  10   1    3.05    0.38
  -2  10   1    3.67    1.45
  -2  10   1    2.93    0.41
   1 -10  -1   10.56    1.68
   1 -10  -1   13.23    1.54
   1 -10  -1   12.70    1.62
  -1  10   1   15.27    1.50
  -1  10   1   15.88    1.48
   0 -10  -1   36.18    4.16
   0 -10  -1   43.17    4.11
   0 -10  -1   35.56    4.21
   0  10   1   35.42    4.52
   0  10   1   43.20    4.09
   0  10   1   36.40    4.41
   0  10   1   43.53    4.08
  -1 -10  -1    7.49    0.93
  -1 -10  -1    6.21    0.76
   1  10   1    7.11    0.77
   1  10   1    4.50    1.56
   1  10   1    6.09    1.29
   1  10   1    7.94    1.52
  -2 -10  -1    9.63    1.16
  -2 -10  -1   10.00    1.24
   2  10   1    9.85    1.08
   2  10   1    5.83    1.76
   2  10   1   11.06    1.06
   2  10   1    9.32    1.58
  -3 -10  -1    4.28    0.93
   3  10   1    5.99    0.68
   3  10   1    3.93    1.27
   3  10   1    6.04    0.65
  -4 -10  -1   -0.09    0.73
  -4 -10  -1    0.42    0.34
   4  10   1   -0.53    1.08
   4  10   1    0.97    0.23
  -5 -10  -1    5.94    1.04
  -5 -10  -1    5.01    0.70
   5  10   1    5.71    0.68
   5  10   1    6.21    1.35
   5  10   1    6.06    0.67
   5  10   1    6.69    1.23
  -6 -10  -1    5.99    1.17
  -6 -10  -1    7.59    0.92
   6  10   1    8.40    0.87
   6  10   1    7.56    1.33
  -7 -10  -1    3.08    0.58
  -7 -10  -1    1.46    0.96
  -7 -10  -1    3.71    0.51
   7  10   1    2.54    2.00
   7  10   1    3.35    0.47
  -8 -10  -1    0.36    1.02
  -8 -10  -1    2.19    0.46
  -8 -10  -1    1.80    0.49
   8  10   1    2.73    1.22
   8  10   1    1.57    0.37
   8  10   1    1.51    0.30
  -9 -10  -1   -1.02    0.46
  -9 -10  -1   -0.43    1.07
   9  10   1   -0.22    0.32
   9  10   1    0.35    0.25
   9  10   1   -0.12    1.16
 -10 -10  -1    3.79    0.61
 -10 -10  -1    1.31    2.29
  10  10   1    2.49    0.42
  10  10   1    1.31    1.41
 -11 -10  -1   -1.26    1.24
 -11 -10  -1   -0.61    0.58
  11  10   1    0.04    0.29
  11  10   1    1.16    1.31
  13 -11  -1   -0.13    4.22
  13 -11  -1    1.21    0.79
 -13  11   1   -2.82    1.93
 -13  11   1    3.31    0.62
 -13  11   1    3.54    3.37
 -13  11   1    2.99    0.60
  12 -11  -1   -1.18    1.12
  12 -11  -1    0.17    0.31
  12 -11  -1   -0.57    0.63
  12 -11  -1    0.04    4.09
 -12  11   1    0.05    0.46
 -12  11   1   -0.16    0.48
 -12  11   1   -1.05    1.82
 -12  11   1   -1.58    3.03
  11 -11  -1   11.61    1.14
  11 -11  -1    9.48    1.59
  11 -11  -1    8.28    1.22
  11 -11  -1    6.06    3.96
  11 -11  -1    5.55    1.98
 -11  11   1    9.22    2.13
 -11  11   1   11.54    3.24
 -11  11   1   10.45    1.14
 -11  11   1   10.51    1.26
  10 -11  -1    0.44    0.30
  10 -11  -1    0.72    3.60
  10 -11  -1    0.91    1.53
  10 -11  -1   -0.28    1.07
  10 -11  -1    0.53    0.53
 -10  11   1    0.47    0.41
 -10  11   1    5.37    2.73
 -10  11   1    0.70    0.41
 -10  11   1   -0.62    1.60
   9 -11  -1   19.78    3.34
   9 -11  -1   25.99    2.61
   9 -11  -1   19.62    4.13
   9 -11  -1   26.90    2.85
   9 -11  -1   25.27    2.48
  -9  11   1   19.38    3.68
  -9  11   1   24.07    2.50
  -9  11   1   24.54    2.56
  -9  11   1   17.92    3.02
   8 -11  -1   -0.06    0.23
   8 -11  -1    0.39    2.79
   8 -11  -1    0.09    0.95
   8 -11  -1    0.07    1.26
  -8  11   1    0.19    0.35
  -8  11   1    3.07    2.80
  -8  11   1    0.70    0.39
   7 -11  -1    0.63    0.40
   7 -11  -1    0.43    0.89
   7 -11  -1    0.37    0.44
   7 -11  -1    0.12    1.23
   7 -11  -1    0.30    0.25
   7 -11  -1   -0.07    2.63
  -7  11   1    0.71    2.07
  -7  11   1   -0.62    1.90
  -7  11   1   -0.25    0.31
  -7  11   1   -0.27    1.28
  -7  11   1    0.67    0.23
   6 -11  -1    1.44    1.21
   6 -11  -1    0.87    0.24
   6 -11  -1    1.54    0.88
   6 -11  -1    0.20    2.50
   6 -11  -1    0.53    0.40
  -6  11   1    0.77    0.33
  -6  11   1    0.32    1.91
  -6  11   1   -0.59    1.21
  -6  11   1    0.80    0.24
  -6  11   1    0.79    1.88
   5 -11  -1    6.95    1.48
   5 -11  -1    8.03    0.85
   5 -11  -1    9.16    1.18
   5 -11  -1    8.18    4.37
   5 -11  -1    6.27    0.79
  -5  11   1    8.81    1.50
  -5  11   1    6.47    2.11
  -5  11   1    7.09    0.87
  -5  11   1    6.94    2.06
   4 -11  -1    0.59    0.20
   4 -11  -1    0.31    1.10
   4 -11  -1   -1.42    2.12
   4 -11  -1    0.92    0.35
   4 -11  -1    0.98    0.79
  -4  11   1    1.37    0.31
  -4  11   1    0.20    1.10
  -4  11   1   -0.72    1.76
  -4  11   1    1.20    0.23
  -4  11   1    1.24    1.64
   3 -11  -1    6.59    1.40
   3 -11  -1    6.88    0.80
   3 -11  -1    6.13    1.06
   3 -11  -1    6.82    0.76
  -3  11   1    6.72    0.80
  -3  11   1    4.90    1.74
  -3  11   1    6.59    0.75
  -3  11   1    7.22    1.41
   2 -11  -1    0.33    1.08
   2 -11  -1    0.41    0.21
   2 -11  -1    0.32    1.04
   2 -11  -1   -0.71    0.67
   2 -11  -1    0.65    0.31
  -2  11   1    0.88    0.28
  -2  11   1   -0.61    1.51
  -2  11   1    1.29    0.22
  -2  11   1   -0.23    1.46
  -2  11   1   -0.28    1.11
   1 -11  -1    4.69    0.98
   1 -11  -1    6.45    0.83
   1 -11  -1    4.73    0.65
  -1  11   1    4.95    0.62
  -1  11   1    2.97    1.59
  -1  11   1    3.39    1.31
  -1  11   1    6.15    0.62
  -1  11   1    5.56    1.67
   0 -11  -1    3.08    0.53
   0 -11  -1    4.41    0.91
   0 -11  -1    3.57    0.75
   0  11   1    3.71    1.22
   0  11   1    3.42    1.63
   0  11   1    4.47    0.50
   0  11   1    1.64    1.61
   0  11   1    3.81    0.49
  -1 -11  -1   54.91    5.86
  -1 -11  -1   57.75    5.80
   1  11   1   58.74    5.78
   1  11   1   59.16    5.77
   1  11   1   51.78    6.11
   1  11   1   51.98    6.42
  -2 -11  -1    0.37    0.75
  -2 -11  -1    1.03    0.37
   2  11   1    0.86    0.27
   2  11   1    1.41    0.24
   2  11   1    0.57    1.24
  -3 -11  -1    1.63    0.41
  -3 -11  -1    1.09    0.82
   3  11   1    0.58    1.28
   3  11   1    1.22    0.28
   3  11   1    1.35    0.25
  -4 -11  -1    7.32    1.30
  -4 -11  -1    8.18    1.02
   4  11   1    9.13    0.99
   4  11   1    7.66    1.68
   4  11   1    9.69    0.97
  -5 -11  -1    5.95    0.81
  -5 -11  -1    6.58    1.15
   5  11   1    3.06    2.87
   5  11   1    6.62    1.36
   5  11   1    6.54    0.77
   5  11   1    7.01    0.75
  -6 -11  -1    3.07    1.00
  -6 -11  -1    3.22    0.59
   6  11   1    2.81    0.41
   6  11   1    2.29    1.19
   6  11   1    3.35    0.41
  -7 -11  -1    4.10    1.22
  -7 -11  -1    4.87    0.78
   7  11   1    6.61    1.39
   7  11   1    6.29    0.71
   7  11   1    6.15    0.72
  -8 -11  -1    0.67    0.43
  -8 -11  -1    0.08    1.10
  -8 -11  -1    1.46    0.50
   8  11   1    0.54    0.26
   8  11   1    1.36    1.34
  -9 -11  -1   -2.25    1.74
  -9 -11  -1   -1.39    0.46
   9  11   1   -0.88    0.30
   9  11   1    0.10    0.26
   9  11   1   -1.75    1.30
 -10 -11  -1    0.48    0.59
 -10 -11  -1   -0.48    1.26
  10  11   1   -0.05    0.28
  10  11   1   -0.88    1.36
  12 -12  -1    2.03    1.29
  12 -12  -1    1.37    0.73
  12 -12  -1    3.43    5.35
 -12  12   1    2.22    0.53
 -12  12   1    3.67    3.28
 -12  12   1    0.18    1.96
 -12  12   1    0.98    0.50
  11 -12  -1   -2.66    3.60
  11 -12  -1    0.11    0.64
 -11  12   1    0.21    0.44
 -11  12   1   -2.09    1.79
 -11  12   1    3.81    3.04
 -11  12   1   -0.06    0.45
  10 -12  -1   20.29    1.99
  10 -12  -1   17.02    2.18
  10 -12  -1   16.15    1.80
  10 -12  -1    9.88    6.12
 -10  12   1   16.02    1.83
 -10  12   1   13.48    3.47
 -10  12   1   17.76    1.86
 -10  12   1   13.34    2.57
   9 -12  -1    9.22    3.55
   9 -12  -1   10.59    1.68
   9 -12  -1   11.37    1.22
   9 -12  -1   11.18    1.31
  -9  12   1    9.52    2.99
  -9  12   1   11.60    1.33
  -9  12   1   11.23    2.16
   8 -12  -1    1.80    1.47
   8 -12  -1    2.69    0.57
   8 -12  -1   -0.43    3.03
   8 -12  -1    1.86    1.11
  -8  12   1    0.68    2.42
  -8  12   1    2.71    0.48
  -8  12   1    2.29    1.60
   7 -12  -1    0.24    0.27
   7 -12  -1   -0.08    1.31
   7 -12  -1   -0.76    0.42
   7 -12  -1   -0.49    0.97
   7 -12  -1   -1.43    2.69
  -7  12   1    0.52    1.46
  -7  12   1    0.02    0.22
  -7  12   1   -2.51    1.68
  -7  12   1    0.39    0.36
  -7  12   1    0.32    2.25
   6 -12  -1   -0.64    0.94
   6 -12  -1    0.29    2.67
   6 -12  -1   -0.28    1.23
   6 -12  -1   -0.02    0.20
   6 -12  -1    0.28    0.52
  -6  12   1   -0.29    1.40
  -6  12   1   -3.14    2.19
  -6  12   1   -0.05    0.40
  -6  12   1    0.69    0.23
  -6  12   1   -1.50    2.03
   5 -12  -1    0.19    0.20
   5 -12  -1    0.59    0.91
   5 -12  -1    0.45    0.42
   5 -12  -1   -1.28    2.41
   5 -12  -1   -0.98    1.21
  -5  12   1   -1.40    3.22
  -5  12   1    0.13    0.33
  -5  12   1   -1.67    1.92
  -5  12   1   -1.28    2.21
   4 -12  -1    9.70    1.57
   4 -12  -1   12.25    1.40
   4 -12  -1    9.50    1.87
  -4  12   1   13.01    1.26
  -4  12   1   13.83    1.32
  -4  12   1    9.70    1.91
  -4  12   1    8.68    2.39
  -4  12   1    8.09    2.31
   3 -12  -1    1.94    1.21
   3 -12  -1    0.22    0.39
   3 -12  -1    0.40    0.82
   3 -12  -1    0.98    0.24
  -3  12   1    0.20    1.26
  -3  12   1    1.06    0.24
  -3  12   1    0.73    0.33
  -3  12   1   -0.48    1.93
  -3  12   1    0.97    1.70
   2 -12  -1   -0.90    0.37
   2 -12  -1    0.52    0.77
   2 -12  -1   -1.35    0.63
  -2  12   1   -1.07    1.60
  -2  12   1    0.13    0.21
  -2  12   1    0.02    1.74
  -2  12   1    0.04    0.29
  -2  12   1    0.01    1.27
   1 -12  -1    9.02    1.12
   1 -12  -1   10.76    1.29
   1 -12  -1   10.30    1.43
  -1  12   1    6.42    1.68
  -1  12   1   10.00    1.12
  -1  12   1    7.67    2.14
  -1  12   1   11.16    1.08
   0 -12  -1   52.06    4.92
   0 -12  -1   46.55    4.99
   0  12   1   43.29    5.76
   0  12   1   48.33    4.88
   0  12   1   43.34    5.33
  -1 -12  -1    1.97    0.84
  -1 -12  -1    1.25    0.43
   1  12   1    1.17    1.37
   1  12   1    1.61    0.27
   1  12   1   -0.90    1.69
   1  12   1    1.44    0.32
  -2 -12  -1    0.07    0.40
  -2 -12  -1   -1.54    0.83
   2  12   1    0.15    0.21
   2  12   1    0.40    1.93
   2  12   1    1.33    1.41
   2  12   1   -0.24    0.26
  -3 -12  -1    0.19    0.43
  -3 -12  -1   -1.53    0.91
   3  12   1    0.31    0.31
   3  12   1    0.83    0.23
   3  12   1   -0.23    1.40
  -4 -12  -1    0.53    0.96
  -4 -12  -1    1.21    0.51
   4  12   1    1.70    0.28
   4  12   1    0.65    1.47
   4  12   1    1.25    0.30
  -5 -12  -1    0.51    1.05
  -5 -12  -1    2.13    0.52
   5  12   1    1.02    1.51
   5  12   1    1.39    0.28
   5  12   1    2.46    1.20
   5  12   1    1.32    0.30
  -6 -12  -1    9.22    1.30
  -6 -12  -1    8.25    1.62
   6  12   1   13.41    1.24
   6  12   1   12.00    1.23
   6  12   1    8.41    1.83
  -7 -12  -1    0.14    1.19
  -7 -12  -1    2.48    0.63
   7  12   1    3.36    0.41
   7  12   1    2.78    0.41
   7  12   1    1.69    1.29
  -8 -12  -1    1.30    0.67
  -8 -12  -1    0.25    2.00
   8  12   1    1.39    0.28
   8  12   1    1.20    0.30
   8  12   1    1.52    1.33
  -9 -12  -1   -0.46    1.26
   9  12   1    0.22    0.28
   9  12   1   -1.85    1.32
  11 -13  -1    4.02    0.81
  11 -13  -1    3.31    1.37
 -11  13   1    3.29    0.58
 -11  13   1    2.92    2.06
 -11  13   1   -0.03    5.73
 -11  13   1    2.44    0.59
  10 -13  -1    3.34    0.72
  10 -13  -1    2.66    1.36
 -10  13   1    3.78    2.94
 -10  13   1    2.28    0.54
 -10  13   1    1.79    1.87
   9 -13  -1    0.01    0.62
   9 -13  -1    1.31    1.23
   9 -13  -1    0.30    1.51
  -9  13   1    0.60    0.42
  -9  13   1    0.53    1.80
  -9  13   1    4.22    2.75
   8 -13  -1   -0.32    2.97
   8 -13  -1    0.91    1.18
   8 -13  -1   -0.27    0.55
   8 -13  -1    1.00    1.49
  -8  13   1    1.36    2.49
  -8  13   1    0.70    0.42
  -8  13   1    2.59    1.71
   7 -13  -1    1.05    1.38
   7 -13  -1   -1.21    0.50
   7 -13  -1    0.50    2.76
  -7  13   1   -0.97    1.61
  -7  13   1    0.38    2.38
  -7  13   1    0.01    0.38
   6 -13  -1    0.40    1.38
   6 -13  -1    0.09    2.61
   6 -13  -1    0.19    0.22
   6 -13  -1   -0.14    0.49
  -6  13   1   -0.40    1.55
  -6  13   1   -0.15    0.37
  -6  13   1    0.10    2.12
   5 -13  -1   22.56    3.17
   5 -13  -1   27.75    2.84
   5 -13  -1   20.84    3.50
  -5  13   1   28.82    2.77
  -5  13   1   28.44    3.65
   4 -13  -1    4.77    0.67
   4 -13  -1    4.98    0.57
   4 -13  -1    3.98    1.49
   4 -13  -1    3.85    1.11
  -4  13   1    4.08    1.60
  -4  13   1    4.91    0.61
  -4  13   1    5.11    0.65
  -4  13   1    2.02    2.12
  -4  13   1    3.64    2.08
   3 -13  -1    1.01    1.03
   3 -13  -1    0.37    0.47
   3 -13  -1    1.92    1.33
  -3  13   1    0.70    0.36
  -3  13   1    1.27    0.26
  -3  13   1   -2.18    2.03
  -3  13   1    0.50    1.93
  -3  13   1    0.36    1.42
   2 -13  -1   -0.51    0.98
   2 -13  -1    0.03    0.55
  -2  13   1   -0.06    1.40
  -2  13   1   -0.32    0.32
  -2  13   1    0.04    0.21
  -2  13   1   -0.72    1.79
  -2  13   1   -0.06    2.06
   1 -13  -1   19.84    2.64
   1 -13  -1   23.18    2.75
  -1  13   1   24.71    2.45
  -1  13   1   16.21    3.45
  -1  13   1   25.18    2.42
   0 -13  -1   -0.98    0.83
   0 -13  -1   -0.41    0.48
   0  13   1    0.53    0.23
   0  13   1    0.43    0.30
   0  13   1    1.00    2.54
   0  13   1   -1.57    1.73
   0  13   1    0.31    1.75
  -1 -13  -1    0.17    0.46
  -1 -13  -1   -0.20    0.89
   1  13   1   -0.17    1.54
   1  13   1   -3.09    1.71
   1  13   1    0.37    0.29
   1  13   1    1.35    2.39
   1  13   1    0.42    0.22
  -2 -13  -1   -1.27    0.45
  -2 -13  -1   -0.72    0.94
   2  13   1    0.18    0.23
   2  13   1   -0.27    1.55
   2  13   1    0.42    0.29
  -3 -13  -1   -0.61    0.52
  -3 -13  -1   -0.99    1.00
   3  13   1    0.24    1.59
   3  13   1    0.16    0.23
   3  13   1    0.75    0.29
  -4 -13  -1    0.50    0.54
   4  13   1    1.31    1.66
   4  13   1    0.63    1.19
   4  13   1    0.39    0.25
   4  13   1    0.37    0.28
  -5 -13  -1    8.81    1.28
  -5 -13  -1    7.64    1.64
   5  13   1    7.91    2.12
   5  13   1   11.90    1.20
   5  13   1   12.90    1.20
   5  13   1    7.86    1.81
  -6 -13  -1    0.39    1.21
   6  13   1    1.94    1.64
   6  13   1    3.54    1.42
   6  13   1    2.07    0.35
  -7 -13  -1   -0.26    1.57
  -7 -13  -1   -0.77    0.56
   7  13   1    0.65    1.42
   7  13   1    0.91    0.28
  -8 -13  -1    0.62    0.72
  -8 -13  -1   -0.35    1.35
   8  13   1    0.39    1.59
   9 -14  -1    0.01    0.64
   9 -14  -1   -0.78    1.29
  -9  14   1   -0.63    4.60
  -9  14   1    0.82    2.02
  -9  14   1   -0.01    0.44
   8 -14  -1    2.19    0.66
   8 -14  -1    2.02    1.33
  -8  14   1    3.60    2.57
  -8  14   1    2.68    1.87
  -8  14   1    2.01    0.51
   7 -14  -1    1.91    1.26
   7 -14  -1    0.09    0.68
   7 -14  -1    0.14    1.73
  -7  14   1    1.37    0.45
  -7  14   1    1.34    2.40
  -7  14   1    1.31    1.74
   6 -14  -1   15.42    1.63
   6 -14  -1    9.19    2.16
   6 -14  -1   11.68    1.85
  -6  14   1   14.57    1.46
  -6  14   1    9.64    2.79
  -6  14   1   11.77    2.26
   5 -14  -1    3.73    1.22
   5 -14  -1    2.75    0.62
   5 -14  -1    3.19    1.55
  -5  14   1    2.44    0.54
  -5  14   1    5.78    2.31
  -5  14   1    4.76    1.72
   4 -14  -1    5.52    0.80
   4 -14  -1    5.82    1.32
   4 -14  -1    5.87    1.65
  -4  14   1    2.01    2.26
  -4  14   1    4.33    1.75
  -4  14   1    4.92    0.68
   3 -14  -1    9.12    1.15
   3 -14  -1   10.46    1.57
  -3  14   1    8.28    2.62
  -3  14   1    9.72    1.14
  -3  14   1    9.27    2.00
   2 -14  -1   -0.51    0.50
  -2  14   1    0.04    2.28
  -2  14   1   -0.31    0.35
  -2  14   1    0.74    0.24
  -2  14   1    0.12    1.63
   1 -14  -1    3.12    0.66
   1 -14  -1    3.27    0.96
  -1  14   1    3.49    1.76
  -1  14   1    4.10    0.54
  -1  14   1    1.56    2.31
   0 -14  -1    0.99    0.53
   0 -14  -1   -0.61    0.93
   0  14   1    0.70    2.43
   0  14   1    0.29    0.34
   0  14   1    1.53    0.28
   0  14   1    1.01    1.74
   0  14   1    0.59    2.19
  -1 -14  -1    0.65    0.54
  -1 -14  -1   -0.14    1.00
   1  14   1    1.04    0.27
   1  14   1    0.85    0.33
   1  14   1    0.78    1.78
  -2 -14  -1    1.70    1.08
  -2 -14  -1    1.56    0.59
   2  14   1    1.34    1.79
   2  14   1    2.00    0.33
   2  14   1    1.93    0.38
  -3 -14  -1    0.57    0.55
  -3 -14  -1    1.00    1.14
   3  14   1    1.34    0.29
   3  14   1    1.28    1.79
   3  14   1    0.55    0.32
  -4 -14  -1    3.49    0.91
  -4 -14  -1    1.69    1.26
   4  14   1    6.15    1.48
   4  14   1    4.21    0.53
   4  14   1    2.62    1.87
  -5 -14  -1    0.67    0.61
  -5 -14  -1   -2.20    1.24
   5  14   1   -0.48    1.34
   5  14   1   -0.02    0.27
   5  14   1    0.54    1.75
  -6 -14  -1    8.60    1.13
  -6 -14  -1    8.80    1.65
   6  14   1    7.82    1.81
   6  14   1    6.83    1.96
  -7 -14  -1    2.64    0.71
  -7 -14  -1    2.59    1.46
   7  14   1    3.42    1.56
   8 -15  -1    3.80    1.56
   8 -15  -1    5.73    0.84
  -8  15   1    2.66    2.79
  -8  15   1    0.13    2.12
   7 -15  -1    0.33    0.61
   7 -15  -1    0.73    1.38
  -7  15   1   -1.32    5.06
   6 -15  -1    0.75    0.65
  -6  15   1    0.99    2.41
  -6  15   1    1.84    1.90
  -6  15   1   -0.18    0.43
   5 -15  -1    3.88    2.37
   5 -15  -1    3.67    0.75
  -5  15   1    1.85    1.92
  -5  15   1    3.50    2.51
  -5  15   1    3.48    0.59
   4 -15  -1   10.13    2.01
   4 -15  -1   10.74    1.35
  -4  15   1   12.74    1.33
  -4  15   1    8.33    2.89
  -4  15   1   10.46    2.33
   3 -15  -1   -0.61    0.82
  -3  15   1    1.90    1.90
  -3  15   1    0.09    2.50
  -3  15   1    0.23    0.39
   2 -15  -1    1.27    1.06
  -2  15   1    3.10    1.96
  -2  15   1    3.40    0.53
  -2  15   1    3.79    2.57
   1 -15  -1   -0.65    0.75
   1 -15  -1   -0.74    0.95
  -1  15   1    0.71    1.90
  -1  15   1    0.24    0.37
  -1  15   1   -1.33    2.50
   0 -15  -1   -0.56    1.02
   0 -15  -1    0.08    0.67
   0  15   1   -1.25    1.90
   0  15   1    0.89    2.62
   0  15   1    0.08    0.34
  -1 -15  -1    1.18    1.15
  -1 -15  -1    1.26    0.65
   1  15   1    2.58    1.93
   1  15   1    1.68    0.40
  -2 -15  -1    6.45    1.04
  -2 -15  -1    5.95    1.44
   2  15   1    4.96    2.14
   2  15   1    8.50    0.92
  -3 -15  -1   -0.10    1.25
  -3 -15  -1    1.06    0.65
   3  15   1    0.83    1.98
  -4 -15  -1   -0.24    0.63
  -4 -15  -1   -2.64    1.42
   4  15   1   -4.52    1.95
   4  15   1   -1.00    1.48
  -5 -15  -1    8.53    1.05
  -5 -15  -1    8.07    1.63
   5  15   1    3.81    2.09
   5  15   1    5.64    1.69
   5 -16  -1    0.23    0.69
  -5  16   1    1.63    2.80
  -5  16   1   -0.57    2.04
   4 -16  -1    0.42    0.69
  -4  16   1    0.72    0.44
  -4  16   1   -1.16    2.09
  -4  16   1    1.00    2.87
   3 -16  -1    1.32    0.72
  -3  16   1    1.85    0.48
   2 -16  -1    2.15    0.74
  -2  16   1    2.88    4.81
  -2  16   1    1.05    0.70
  -2  16   1    2.99    2.36
   1 -16  -1    2.38    0.75
  -1  16   1    4.91    2.23
  -1  16   1    5.14    3.57
  -1  16   1    1.44    0.76
   0 -16  -1    3.17    0.74
   0  16   1    2.71    0.55
   0  16   1    1.64    2.04
  -1 -16  -1   12.83    1.83
  -1 -16  -1   14.13    1.54
   1  16   1    6.07    2.46
   1  16   1   13.13    1.43
  -2 -16  -1   -1.00    1.28
   2  16   1    1.18    2.11
   2  17  -2    4.88    2.22
  -2 -17   2    6.55    1.44
   1  17  -2    1.53    2.04
  -1 -17   2    0.49    1.14
  -1 -17   2    0.56    0.72
   0  17  -2    0.49    1.91
   0 -17   2   -0.80    0.64
  -1  17  -2    1.38    2.15
  -1  17  -2   -0.13    0.63
   1 -17   2   -0.47    0.66
   1 -17   2   -0.69    1.42
  -2  17  -2    0.07    0.38
   2 -17   2   -0.81    0.64
   2 -17   2   -0.04    1.40
  -3  17  -2   -0.11    0.39
  -3  17  -2    1.78    1.95
  -3  17  -2    2.38    4.60
   3 -17   2   -0.97    0.67
   3 -17   2    0.56    1.40
  -4  17  -2    1.74    2.45
  -4  17  -2    2.64    1.96
   4 -17   2    0.22    1.41
   4 -17   2    0.63    0.69
   5  16  -2    1.83    1.99
   5  16  -2    3.56    1.46
  -5 -16   2    4.32    0.81
   4  16  -2    1.90    1.38
   4  16  -2   -1.54    1.95
  -4 -16   2    0.30    1.30
  -4 -16   2    0.34    0.66
   3  16  -2    0.62    1.96
  -3 -16   2    4.14    1.26
  -3 -16   2    4.19    0.79
   2  16  -2   -0.79    1.88
  -2 -16   2   -0.28    1.08
  -2 -16   2   -0.89    0.65
   1  16  -2   -0.64    1.78
  -1 -16   2   -0.69    0.69
  -1 -16   2   -0.22    1.00
   0  16  -2    3.22    0.51
   0  16  -2    3.65    0.45
   0  16  -2    3.00    1.87
   0 -16   2    3.56    1.41
  -1  16  -2    6.98    2.09
  -1  16  -2   10.24    1.13
   1 -16   2   10.32    1.39
   1 -16   2    8.25    1.90
  -2  16  -2    1.02    0.40
  -2  16  -2    2.45    2.21
  -2  16  -2    1.61    1.74
   2 -16   2    0.32    1.36
  -3  16  -2    0.00    1.63
  -3  16  -2    0.98    0.40
  -3  16  -2   -0.23    2.12
   3 -16   2    1.23    1.29
   3 -16   2    0.56    0.69
  -4  16  -2    2.32    1.70
  -4  16  -2    2.05    0.47
  -4  16  -2    3.78    2.28
   4 -16   2    1.00    1.34
   4 -16   2    3.46    0.69
  -5  16  -2    6.76    0.80
  -5  16  -2    5.36    2.52
  -5  16  -2    5.40    1.85
   5 -16   2    5.59    1.56
   5 -16   2    5.52    0.93
   6 -16   2   -1.19    1.39
   6 -16   2   -0.25    0.62
  -7  16  -2    4.33    1.86
  -7  16  -2    3.15    0.58
  -7  16  -2    2.73    2.68
   7 -16   2    3.84    1.54
   7 -16   2    3.66    0.75
   7  15  -2   -0.71    1.34
  -7 -15   2    0.83    0.69
  -7 -15   2   -0.28    1.41
   6  15  -2    1.39    1.76
   6  15  -2   -0.86    1.28
  -6 -15   2   -0.79    0.65
  -6 -15   2   -0.44    1.32
   5  15  -2    1.44    1.81
   5  15  -2    2.50    1.33
  -5 -15   2    4.00    1.24
  -5 -15   2    1.72    0.65
   4  15  -2    1.45    1.82
   4  15  -2    1.07    1.25
  -4 -15   2    0.72    0.61
  -4 -15   2   -0.25    1.10
   3  15  -2    0.99    1.80
  -3 -15   2    4.90    1.13
  -3 -15   2    4.29    0.72
   2  15  -2    0.46    1.65
  -2 -15   2   -0.06    0.95
  -2 -15   2    1.48    0.54
   1  15  -2    4.78    0.58
   1  15  -2    3.15    1.75
   1  15  -2    4.07    0.56
  -1 -15   2    4.89    0.75
  -1 -15   2    4.64    1.33
  -1 -15   2    4.76    1.02
   0  15  -2   17.63    1.95
   0  15  -2   14.72    2.61
   0  15  -2   19.68    1.98
   0 -15   2   17.23    2.45
   0 -15   2   21.68    2.14
   0 -15   2   20.71    2.25
  -1  15  -2    6.26    1.75
  -1  15  -2    8.91    0.96
  -1  15  -2    8.13    0.89
   1 -15   2    7.86    1.00
   1 -15   2    4.88    1.39
  -2  15  -2   15.77    1.55
  -2  15  -2    9.33    2.48
  -2  15  -2   11.16    2.14
  -2  15  -2   14.70    1.49
   2 -15   2   11.80    1.91
   2 -15   2   14.49    1.72
  -3  15  -2    0.52    0.35
  -3  15  -2   -0.13    2.00
  -3  15  -2    0.21    0.22
  -3  15  -2    0.36    1.44
   3 -15   2   -1.01    0.52
   3 -15   2   -0.52    1.49
   3 -15   2    0.26    1.15
  -4  15  -2    8.19    2.53
  -4  15  -2   12.65    1.22
  -4  15  -2    6.80    1.92
   4 -15   2    7.43    1.98
   4 -15   2   11.11    1.24
   4 -15   2    9.80    1.69
  -5  15  -2    0.22    0.37
  -5  15  -2   -0.09    1.48
  -5  15  -2   -0.60    2.29
   5 -15   2   -0.96    1.51
   5 -15   2   -0.07    1.25
   5 -15   2    0.70    0.50
  -6  15  -2   -0.24    0.36
  -6  15  -2    2.53    1.57
  -6  15  -2    2.57    2.47
   6 -15   2   -0.13    0.54
   6 -15   2    0.09    1.29
  -7  15  -2    2.41    1.63
  -7  15  -2    0.95    0.42
  -7  15  -2   -0.84    2.53
   7 -15   2    1.03    0.63
   7 -15   2   -0.39    1.35
  -8  15  -2   -1.59    1.61
  -8  15  -2    0.99    0.44
  -8  15  -2    0.15    3.10
   8 -15   2    0.65    0.65
   8 -15   2    1.27    2.65
  -9  15  -2    2.96    2.94
  -9  15  -2    2.14    0.54
  -9  15  -2    1.60    1.88
   9 -15   2    1.82    0.71
   9 -15   2    1.15    1.52
   8  14  -2   -0.80    1.32
  -8 -14   2    0.61    1.35
  -8 -14   2    0.98    0.59
  -8 -14   2    0.65    0.48
   7  14  -2   -1.48    1.25
  -7 -14   2    0.49    1.20
  -7 -14   2   -0.11    0.59
   6  14  -2    1.03    1.18
   6  14  -2    2.71    1.65
  -6 -14   2    1.82    0.59
  -6 -14   2    0.34    1.12
   5  14  -2    7.47    1.51
   5  14  -2    5.55    1.85
  -5 -14   2    7.75    1.38
  -5 -14   2    7.78    0.97
   4  14  -2    4.68    1.78
  -4 -14   2    5.90    0.82
  -4 -14   2    6.14    1.18
   3  14  -2    5.73    1.76
  -3 -14   2    8.01    0.96
  -3 -14   2    7.90    1.24
   2  14  -2    1.13    1.47
  -2 -14   2    0.35    0.47
  -2 -14   2    2.18    1.08
  -2 -14   2    0.29    0.83
   1  14  -2   12.28    1.28
   1  14  -2   11.51    1.31
   1  14  -2   10.39    2.00
  -1 -14   2   12.03    1.74
  -1 -14   2   12.58    1.45
  -1 -14   2   13.92    1.67
   0  14  -2    5.18    0.61
   0  14  -2    4.56    0.60
   0 -14   2    5.26    0.90
   0 -14   2    5.16    0.91
   0 -14   2    4.84    1.13
  -1  14  -2   28.71    4.10
  -1  14  -2   36.32    3.51
  -1  14  -2   33.79    3.48
   1 -14   2   27.20    3.80
   1 -14   2   40.18    3.68
  -2  14  -2    1.13    1.76
  -2  14  -2    2.67    0.40
  -2  14  -2    2.58    1.39
  -2  14  -2   -1.61    1.78
  -2  14  -2    2.23    0.32
   2 -14   2    1.80    0.88
   2 -14   2    0.96    1.03
   2 -14   2    2.45    1.41
  -3  14  -2    3.79    0.52
  -3  14  -2    3.42    1.99
  -3  14  -2    3.60    1.47
  -3  14  -2    3.35    0.44
  -3  14  -2   -0.64    1.93
   3 -14   2    3.88    0.68
   3 -14   2    3.58    1.14
   3 -14   2    4.70    1.50
  -4  14  -2    5.82    0.69
  -4  14  -2    6.09    0.71
  -4  14  -2    4.10    2.52
  -4  14  -2    4.49    2.17
  -4  14  -2    6.01    1.63
   4 -14   2    5.54    0.77
   4 -14   2    3.89    1.57
   4 -14   2    7.19    1.32
  -5  14  -2   -0.01    0.22
  -5  14  -2   -0.04    2.07
  -5  14  -2    0.10    0.33
  -5  14  -2   -1.11    1.42
   5 -14   2   -0.02    1.65
   5 -14   2    0.26    1.10
   5 -14   2   -0.27    0.45
  -6  14  -2   -0.77    0.33
  -6  14  -2    1.75    1.49
  -6  14  -2    2.04    2.27
   6 -14   2    0.09    0.50
   6 -14   2   -0.81    1.43
   6 -14   2   -0.76    1.14
  -7  14  -2    2.41    2.35
  -7  14  -2    0.83    0.40
  -7  14  -2    1.22    1.56
   7 -14   2    1.16    1.58
   7 -14   2    0.22    1.25
   7 -14   2    1.14    0.54
  -8  14  -2    0.05    2.63
  -8  14  -2   -0.13    0.40
  -8  14  -2    1.39    1.61
   8 -14   2    0.75    1.29
   8 -14   2   -0.04    0.56
  -9  14  -2    2.03    1.66
  -9  14  -2    2.97    2.78
  -9  14  -2    0.34    0.43
   9 -14   2   -0.90    1.36
   9 -14   2   -0.07    0.60
 -10  14  -2    0.07    0.46
 -10  14  -2   -0.36    1.71
  10 -14   2   -0.14    0.65
  10 -14   2    0.69    1.49
  10  13  -2    0.89    1.39
 -10 -13   2    0.78    1.38
 -10 -13   2    0.66    0.58
   9  13  -2    0.75    1.28
  -9 -13   2   -2.66    1.23
  -9 -13   2    0.37    0.76
   8  13  -2    0.23    1.27
  -8 -13   2    1.89    0.50
  -8 -13   2    2.85    0.74
  -8 -13   2    0.57    1.17
   7  13  -2   -0.05    1.13
  -7 -13   2   -0.23    0.43
  -7 -13   2   -1.21    1.05
  -7 -13   2   -0.20    0.51
   6  13  -2    1.17    1.11
   6  13  -2    2.92    1.48
  -6 -13   2    2.22    0.56
  -6 -13   2    1.71    0.44
  -6 -13   2   -0.55    1.30
   5  13  -2    8.98    2.06
  -5 -13   2   15.38    1.61
  -5 -13   2   13.83    1.45
  -5 -13   2   12.50    1.71
   4  13  -2   12.11    2.11
  -4 -13   2   14.39    1.76
  -4 -13   2   15.46    1.74
   3  13  -2   15.47    2.57
  -3 -13   2   20.20    2.38
  -3 -13   2   22.43    2.19
   2  13  -2    0.40    1.27
  -2 -13   2   -0.48    0.39
  -2 -13   2    1.02    0.93
  -2 -13   2    0.01    0.76
   1  13  -2    5.01    1.36
   1  13  -2    4.93    0.57
   1  13  -2    4.75    0.56
  -1 -13   2    3.40    1.01
  -1 -13   2    4.42    0.64
  -1 -13   2    4.89    0.88
   0  13  -2   11.75    1.17
   0  13  -2   11.89    1.20
   0  13  -2    7.96    1.75
   0 -13   2   11.73    1.34
   0 -13   2    8.03    1.50
   0 -13   2   10.40    1.33
  -1  13  -2    3.33    1.36
  -1  13  -2    5.94    0.64
  -1  13  -2    6.48    0.71
   1 -13   2    4.10    1.40
   1 -13   2    3.95    1.05
   1 -13   2    5.29    0.72
  -2  13  -2    0.55    1.60
  -2  13  -2   -0.16    0.18
  -2  13  -2   -0.46    1.26
  -2  13  -2   -2.44    1.59
  -2  13  -2   -0.08    0.26
   2 -13   2    0.40    1.19
   2 -13   2   -0.15    0.39
   2 -13   2   -0.49    0.86
  -3  13  -2    3.63    1.44
  -3  13  -2    3.76    1.82
  -3  13  -2    4.85    1.88
  -3  13  -2    5.76    0.65
  -3  13  -2    5.36    0.63
   3 -13   2    4.30    1.12
   3 -13   2    3.77    1.43
   3 -13   2    6.38    0.72
  -4  13  -2    0.33    0.21
  -4  13  -2    1.01    1.98
  -4  13  -2    0.12    2.11
  -4  13  -2   -3.67    3.45
  -4  13  -2    0.43    0.52
   4 -13   2    1.26    1.29
   4 -13   2    1.14    0.41
   4 -13   2    1.24    0.98
  -5  13  -2   -0.18    0.31
  -5  13  -2   -0.02    0.21
  -5  13  -2   -0.88    1.31
  -5  13  -2   -1.62    1.91
  -5  13  -2   -1.58    1.94
   5 -13   2   -0.01    0.17
   5 -13   2    0.83    1.34
   5 -13   2   -0.64    0.96
   5 -13   2    0.80    0.42
  -6  13  -2   30.22    2.93
  -6  13  -2   28.65    3.67
  -6  13  -2   28.24    2.89
  -6  13  -2   31.14    4.63
   6 -13   2   29.05    3.25
   6 -13   2   29.20    2.88
   6 -13   2   21.08    3.70
   6 -13   2   23.08    3.27
  -7  13  -2   14.49    2.23
  -7  13  -2   11.08    2.82
  -7  13  -2   14.90    1.56
   7 -13   2   12.69    1.97
   7 -13   2    4.66    5.22
   7 -13   2   14.24    1.68
   7 -13   2   15.18    1.47
   7 -13   2    9.53    2.19
  -8  13  -2    1.28    2.48
  -8  13  -2    1.05    1.56
  -8  13  -2    0.71    0.41
   8 -13   2    1.38    1.20
   8 -13   2   -3.72    2.81
   8 -13   2    0.96    0.52
   8 -13   2    0.11    1.50
  -9  13  -2   -0.22    0.40
  -9  13  -2    3.61    2.78
  -9  13  -2    0.89    1.61
   9 -13   2   -0.64    1.21
   9 -13   2    1.66    3.13
   9 -13   2   -0.29    0.56
   9 -13   2   -0.83    1.53
 -10  13  -2   10.69    1.18
 -10  13  -2    4.97    1.93
 -10  13  -2    6.23    3.12
  10 -13   2    8.38    1.66
  10 -13   2    9.24    1.33
  10 -13   2    0.36    5.72
 -11  13  -2    0.17    0.49
 -11  13  -2    1.09    3.18
 -11  13  -2   -0.03    1.68
  11 -13   2    0.63    1.40
  11 -13   2    0.17    0.70
  11  12  -2   -0.17    1.28
 -11 -12   2    0.30    0.62
 -11 -12   2   -0.51    1.35
  10  12  -2    0.63    1.32
 -10 -12   2    0.31    0.55
 -10 -12   2   -0.63    1.24
   9  12  -2    2.45    1.25
  -9 -12   2    0.68    1.16
  -9 -12   2    1.87    0.54
  -8 -12   2   13.75    1.66
  -8 -12   2   12.67    1.52
   7  12  -2   -0.42    1.16
  -7 -12   2    0.38    0.48
  -7 -12   2   -2.43    1.75
  -7 -12   2    0.46    0.40
   6  12  -2    6.19    1.26
  -6 -12   2    6.18    0.87
  -6 -12   2    7.63    0.79
  -6 -12   2    4.20    1.13
   5  12  -2   18.90    2.61
   5  12  -2   18.37    2.56
  -5 -12   2   19.05    2.06
  -5 -12   2   19.40    2.37
  -5 -12   2   21.20    2.14
   4  12  -2   59.75    7.12
  -4 -12   2   63.72    6.77
  -4 -12   2   65.22    6.67
  -4 -12   2   70.15    6.70
   3  12  -2    2.57    1.21
  -3 -12   2    2.80    0.83
  -3 -12   2    4.10    0.54
  -3 -12   2    3.41    0.97
   2  12  -2    7.35    1.44
  -2 -12   2    7.21    1.18
  -2 -12   2    8.15    0.92
  -2 -12   2    8.41    1.08
   1  12  -2    0.88    0.24
   1  12  -2    0.04    1.09
   1  12  -2    1.29    0.20
  -1 -12   2   -0.12    0.62
  -1 -12   2    0.51    0.35
  -1 -12   2    0.68    0.74
   0  12  -2    4.96    0.52
   0  12  -2    3.52    1.22
   0  12  -2    4.32    0.52
   0 -12   2    4.05    0.58
   0 -12   2    4.20    0.74
   0 -12   2    3.07    0.89
  -1  12  -2   33.70    3.14
  -1  12  -2   30.80    3.12
  -1  12  -2   27.63    3.59
  -1  12  -2   26.69    3.92
   1 -12   2   29.29    3.34
   1 -12   2   31.55    3.18
   1 -12   2   27.45    3.61
  -2  12  -2   14.82    1.51
  -2  12  -2   10.01    2.21
  -2  12  -2   11.44    2.22
  -2  12  -2   16.25    1.54
  -2  12  -2   12.48    1.99
   2 -12   2   12.16    2.01
   2 -12   2   17.11    1.60
   2 -12   2   14.06    1.87
  -3  12  -2    1.12    0.27
  -3  12  -2   -0.37    1.51
  -3  12  -2   -0.74    1.56
  -3  12  -2   -0.53    1.10
   3 -12   2   -0.23    0.31
   3 -12   2    0.41    0.81
   3 -12   2    1.41    1.18
  -4  12  -2    0.68    1.15
  -4  12  -2    0.11    0.27
  -4  12  -2    0.46    0.20
  -4  12  -2   -0.86    1.61
   4 -12   2    0.31    0.86
   4 -12   2    1.22    1.19
   4 -12   2    0.37    0.16
   4 -12   2    0.02    0.35
  -5  12  -2   47.96    5.68
  -5  12  -2   45.85    4.80
  -5  12  -2   49.27    4.75
  -5  12  -2   43.71    4.72
  -5  12  -2   44.63    5.16
   5 -12   2   47.41    4.91
   5 -12   2   47.59    4.71
   5 -12   2   49.10    4.77
   5 -12   2   44.68    4.77
   5 -12   2   40.90    5.20
  -6  12  -2   25.83    3.22
  -6  12  -2   20.06    3.33
  -6  12  -2   22.31    2.63
  -6  12  -2   24.02    2.47
  -6  12  -2   25.95    2.51
  -6  12  -2   18.36    3.41
   6 -12   2   17.85    3.58
   6 -12   2   25.63    2.83
   6 -12   2   24.68    2.46
   6 -12   2   21.82    3.25
   6 -12   2   26.24    2.56
  -7  12  -2    1.92    0.32
  -7  12  -2    2.76    0.72
  -7  12  -2    1.90    2.42
  -7  12  -2   -2.30    2.41
  -7  12  -2    3.00    0.54
   7 -12   2    3.15    2.63
   7 -12   2    1.10    1.06
   7 -12   2    2.34    0.50
   7 -12   2    0.57    1.34
  -8  12  -2    6.70    0.85
  -8  12  -2    7.84    0.81
  -8  12  -2    7.27    1.69
  -8  12  -2    4.82    2.58
   8 -12   2    5.71    0.93
   8 -12   2    7.49    0.81
   8 -12   2    5.97    3.12
   8 -12   2    5.13    1.75
   8 -12   2    6.42    1.38
  -9  12  -2    9.22    3.16
  -9  12  -2   11.50    2.23
  -9  12  -2   14.74    1.59
   9 -12   2   14.29    1.71
   9 -12   2    8.93    3.16
   9 -12   2   11.21    1.94
   9 -12   2   15.45    1.49
 -10  12  -2    0.63    1.60
 -10  12  -2    3.78    2.92
 -10  12  -2    2.95    0.58
  10 -12   2    2.86    3.50
  10 -12   2    3.19    0.67
  10 -12   2    3.37    0.46
  10 -12   2    2.88    1.60
 -11  12  -2    1.06    1.62
 -11  12  -2   -0.88    0.44
 -11  12  -2   -1.08    2.98
  11 -12   2    2.79    3.68
  11 -12   2   -1.33    1.09
  11 -12   2   -0.04    1.31
 -12  12  -2   -0.26    0.54
 -12  12  -2    2.01    3.40
 -12  12  -2    0.44    1.68
 -12  12  -2    0.11    0.49
  12 -12   2   -1.52    1.32
  12 -12   2   -0.80    0.69
  12 -12   2    0.15    4.02
  12  11  -2   -0.79    1.33
 -12 -11   2    0.31    1.35
 -12 -11   2    1.16    0.76
  11  11  -2    2.33    1.40
 -11 -11   2    2.43    0.65
 -11 -11   2   -0.02    1.26
  10  11  -2    1.29    1.17
 -10 -11   2    0.26    1.14
 -10 -11   2    1.34    0.61
   9  11  -2   20.05    2.81
  -9 -11   2   22.31    2.33
   8  11  -2    3.49    1.41
  -8 -11   2    5.77    1.82
  -8 -11   2    5.17    0.68
  -8 -11   2    4.56    0.70
   7  11  -2    4.12    1.14
  -7 -11   2    3.40    1.00
  -7 -11   2    6.21    0.67
  -7 -11   2    4.72    0.68
   6  11  -2    3.21    1.09
  -6 -11   2    3.95    0.58
  -6 -11   2    4.12    0.56
  -6 -11   2    4.94    0.94
   5  11  -2   20.69    2.53
   5  11  -2   21.68    2.68
  -5 -11   2   19.29    2.13
  -5 -11   2   19.23    2.37
  -5 -11   2   22.10    2.19
   4  11  -2    3.68    1.13
  -4 -11   2    3.22    0.79
  -4 -11   2    3.87    0.47
  -4 -11   2    3.13    0.51
   3  11  -2    7.07    1.33
  -3 -11   2    8.18    1.07
  -3 -11   2    8.80    0.99
  -3 -11   2    7.23    1.16
   2  11  -2    0.50    1.52
   2  11  -2   -0.42    1.00
  -2 -11   2    1.48    0.71
  -2 -11   2    0.47    0.57
  -2 -11   2    1.22    0.32
   1  11  -2    1.44    1.26
   1  11  -2    0.94    0.98
   1  11  -2    2.13    0.33
   1  11  -2    2.22    0.26
  -1 -11   2    0.82    0.70
  -1 -11   2    1.44    0.57
  -1 -11   2    1.49    0.36
   0  11  -2   18.86    2.64
   0  11  -2   20.29    2.05
   0  11  -2   22.09    2.83
   0  11  -2   19.13    2.04
   0 -11   2   19.60    2.15
   0 -11   2   18.55    2.59
   0 -11   2   21.26    2.09
   0 -11   2   18.88    2.27
  -1  11  -2   53.40    5.25
  -1  11  -2   43.04    5.68
  -1  11  -2   52.05    5.24
  -1  11  -2   50.33    5.59
  -1  11  -2   54.47    5.66
   1 -11   2   53.50    5.27
   1 -11   2   51.47    5.37
   1 -11   2   49.77    5.56
  -2  11  -2    2.50    0.35
  -2  11  -2    2.96    1.27
  -2  11  -2    2.85    1.07
  -2  11  -2    2.42    1.37
  -2  11  -2    3.38    0.40
  -2  11  -2    2.77    1.34
   2 -11   2    2.59    0.83
   2 -11   2    2.48    1.14
   2 -11   2    3.25    0.44
  -3  11  -2   47.36    5.63
  -3  11  -2   51.90    5.35
  -3  11  -2   52.71    6.30
  -3  11  -2   44.03    5.88
  -3  11  -2   58.24    5.37
   3 -11   2   48.34    5.47
   3 -11   2   53.34    5.34
   3 -11   2   57.22    5.38
  -4  11  -2   20.57    2.13
  -4  11  -2   21.07    2.16
  -4  11  -2   23.18    2.72
  -4  11  -2   21.95    3.36
  -4  11  -2   21.51    2.25
  -4  11  -2   14.73    3.62
   4 -11   2   22.61    2.40
   4 -11   2   18.00    2.78
   4 -11   2   20.30    2.12
   4 -11   2   19.85    2.21
   4 -11   2   21.34    2.19
  -5  11  -2   13.10    1.54
  -5  11  -2   15.81    1.59
  -5  11  -2   15.99    1.73
  -5  11  -2   16.02    2.48
  -5  11  -2   15.81    2.02
  -5  11  -2   13.76    2.47
   5 -11   2   17.04    2.42
   5 -11   2   15.87    1.63
   5 -11   2   15.58    1.68
   5 -11   2   13.39    1.53
   5 -11   2   16.26    1.91
   5 -11   2   14.87    2.60
  -6  11  -2    3.57    0.48
  -6  11  -2    3.57    0.42
  -6  11  -2    3.58    1.24
  -6  11  -2    3.11    0.69
  -6  11  -2    4.28    1.99
  -6  11  -2    0.99    1.96
   6 -11   2    1.76    0.95
   6 -11   2    1.80    2.28
   6 -11   2    1.96    1.32
   6 -11   2    3.19    0.49
  -7  11  -2   25.38    3.80
  -7  11  -2   32.76    3.23
  -7  11  -2   34.43    3.27
  -7  11  -2   19.62    5.35
  -7  11  -2   29.23    3.38
  -7  11  -2   28.79    4.76
   7 -11   2   24.81    3.83
   7 -11   2   34.77    3.30
   7 -11   2   25.40    4.27
   7 -11   2   34.06    3.23
   7 -11   2   31.76    3.50
  -8  11  -2    1.47    0.70
  -8  11  -2    1.22    0.25
  -8  11  -2   -0.24    2.30
  -8  11  -2   -0.44    1.33
  -8  11  -2    0.30    0.36
   8 -11   2    1.05    0.26
   8 -11   2   -1.10    1.32
   8 -11   2    0.42    0.44
   8 -11   2   -2.03    2.80
   8 -11   2   -0.20    0.90
  -9  11  -2    2.38    1.73
  -9  11  -2    2.24    2.60
  -9  11  -2    3.31    0.54
  -9  11  -2    3.52    0.41
   9 -11   2    0.72    1.48
   9 -11   2    3.04    1.00
   9 -11   2    2.75    0.44
   9 -11   2    4.08    3.28
   9 -11   2    2.75    1.06
 -10  11  -2    4.90    1.59
 -10  11  -2    1.49    0.51
 -10  11  -2    4.17    2.86
  10 -11   2    1.90    1.12
  10 -11   2    3.55    0.60
  10 -11   2    2.00    1.65
  10 -11   2    8.05    5.67
 -11  11  -2    0.61    0.45
 -11  11  -2    5.12    3.11
 -11  11  -2    1.10    1.63
  11 -11   2    0.75    0.57
  11 -11   2    4.07    4.01
  11 -11   2    0.89    1.65
  11 -11   2    0.41    0.34
  11 -11   2    0.61    1.18
 -12  11  -2    0.28    0.54
 -12  11  -2   -0.49    0.46
 -12  11  -2   -1.54    1.61
 -12  11  -2    0.50    3.31
  12 -11   2   -0.04    0.75
  12 -11   2    0.23    0.35
  12 -11   2    7.96    4.37
 -13  11  -2    2.07    0.73
 -13  11  -2    2.07    0.55
 -13  11  -2   -0.01    1.74
 -13  11  -2   -1.09    3.48
  13 -11   2    3.28    4.53
  13 -11   2    0.41    1.38
  13 -11   2    0.54    0.77
  13  10  -2    4.22    2.56
  13  10  -2    0.94    0.32
 -13 -10   2    0.95    1.42
 -13 -10   2    1.20    0.73
  12  10  -2    1.67    0.33
  12  10  -2    0.66    1.41
 -12 -10   2    2.05    0.67
 -12 -10   2    1.68    1.30
  11  10  -2   -0.78    1.16
  11  10  -2   -1.08    0.31
  11  10  -2    0.14    0.25
 -11 -10   2   -0.02    0.57
 -11 -10   2   -1.20    1.11
  10  10  -2    6.51    1.41
 -10 -10   2    5.91    1.31
 -10 -10   2    8.97    0.97
   9  10  -2    3.96    1.16
  -9 -10   2    1.84    1.23
  -9 -10   2    4.92    0.66
   8  10  -2   12.85    2.08
  -8 -10   2   19.64    1.89
  -8 -10   2   14.95    2.13
  -8 -10   2   18.37    1.84
   7  10  -2    3.86    1.04
   7  10  -2    4.47    0.78
  -7 -10   2    4.71    0.95
  -7 -10   2    6.49    0.67
   6  10  -2   -0.04    0.77
  -6 -10   2    0.11    0.69
  -6 -10   2    0.88    0.35
  -6 -10   2    0.90    0.33
   5  10  -2    0.18    2.24
   5  10  -2    0.22    1.02
  -5 -10   2    0.46    0.64
  -5 -10   2    0.08    0.28
  -5 -10   2    0.46    0.28
   4  10  -2    0.09    1.29
   4  10  -2    0.39    0.84
  -4 -10   2    0.96    0.59
  -4 -10   2    0.41    0.29
  -4 -10   2    0.24    0.68
   3  10  -2    3.84    1.22
   3  10  -2    3.58    1.00
  -3 -10   2    3.12    0.73
  -3 -10   2    3.44    0.45
  -3 -10   2    3.65    0.68
  -3 -10   2    3.16    0.42
   2  10  -2   21.27    2.91
   2  10  -2   20.01    3.22
  -2 -10   2   25.20    2.67
  -2 -10   2   25.69    2.72
  -2 -10   2   28.35    2.61
   1  10  -2    4.05    0.92
   1  10  -2    3.74    1.74
   1  10  -2    1.57    0.27
  -1 -10   2    1.80    0.33
  -1 -10   2    3.21    0.53
  -1 -10   2    2.40    0.66
   0  10  -2   66.18    7.44
   0  10  -2   71.98    7.17
   0  10  -2   69.99    7.16
   0  10  -2   71.52    7.35
   0 -10   2   67.83    7.38
   0 -10   2   71.58    7.18
   0 -10   2   72.18    7.25
   0 -10   2   71.54    7.19
  -1  10  -2    3.09    1.21
  -1  10  -2    3.71    0.41
  -1  10  -2    3.20    0.39
  -1  10  -2    2.02    1.18
  -1  10  -2    3.94    0.97
  -1  10  -2    3.22    1.16
   1 -10   2    2.64    1.01
   1 -10   2    3.18    0.42
   1 -10   2    2.77    0.73
  -2  10  -2  175.95   19.04
  -2  10  -2  173.80   19.12
  -2  10  -2  202.92   18.93
  -2  10  -2  193.29   18.92
   2 -10   2  184.94   18.99
   2 -10   2  176.89   19.09
   2 -10   2  194.27   18.94
  -3  10  -2    3.52    1.03
  -3  10  -2    4.16    0.49
  -3  10  -2    3.14    1.15
  -3  10  -2    5.15    0.55
  -3  10  -2    1.30    1.41
  -3  10  -2    2.16    1.38
   3 -10   2    3.45    1.18
   3 -10   2    4.11    0.58
   3 -10   2    3.84    0.51
   3 -10   2    4.14    0.83
   3 -10   2    4.62    0.48
  -4  10  -2   20.37    2.12
  -4  10  -2   22.64    2.94
  -4  10  -2   20.96    2.24
   4 -10   2   20.25    2.16
   4 -10   2   21.20    2.70
   4 -10   2   22.36    2.34
   4 -10   2   19.41    2.11
   4 -10   2   22.51    2.85
   4 -10   2   19.98    2.20
  -5  10  -2    1.63    0.51
  -5  10  -2    0.47    0.19
  -5  10  -2    0.03    1.54
  -5  10  -2    0.15    1.54
  -5  10  -2    1.35    0.99
  -5  10  -2    0.81    0.27
   5 -10   2    1.47    1.10
   5 -10   2    0.26    0.66
   5 -10   2    0.76    0.30
  -6  10  -2   34.23    3.81
  -6  10  -2   38.47    3.70
  -6  10  -2   29.27    4.06
  -6  10  -2   29.97    4.73
   6 -10   2   38.29    3.73
   6 -10   2   34.16    3.87
   6 -10   2   38.24    3.82
   6 -10   2   28.10    4.45
   6 -10   2   39.93    3.70
  -7  10  -2    0.63    0.61
  -7  10  -2   -1.85    1.91
  -7  10  -2   -2.85    1.88
  -7  10  -2    0.03    0.19
  -7  10  -2    0.27    1.08
  -7  10  -2   -0.07    0.29
   7 -10   2    0.00    0.21
   7 -10   2   -0.39    0.33
   7 -10   2   -1.60    2.44
   7 -10   2   -1.03    1.16
   7 -10   2   -0.18    0.79
  -8  10  -2    0.93    1.89
  -8  10  -2    1.47    0.38
  -8  10  -2    1.57    0.27
  -8  10  -2   -1.42    2.13
  -8  10  -2    2.00    0.75
  -8  10  -2    1.28    1.19
   8 -10   2    1.35    0.29
   8 -10   2    1.53    0.90
   8 -10   2    0.64    0.40
   8 -10   2   -0.50    1.27
   8 -10   2   -0.98    2.86
  -9  10  -2    7.70    0.97
  -9  10  -2    7.70    2.69
  -9  10  -2    7.56    1.61
  -9  10  -2    9.92    0.93
  -9  10  -2    7.13    1.19
   9 -10   2    9.52    1.36
   9 -10   2    5.85    1.71
   9 -10   2    7.48    0.98
   9 -10   2    9.72    3.38
   9 -10   2    8.33    0.96
 -10  10  -2    0.60    1.36
 -10  10  -2   -0.03    0.39
  10 -10   2   -0.64    0.98
  10 -10   2   -0.10    0.29
  10 -10   2    0.33    1.05
  10 -10   2    6.77    3.69
  10 -10   2   -0.50    1.50
 -11  10  -2   17.51    2.05
 -11  10  -2   16.01    3.66
 -11  10  -2   12.77    3.17
  11 -10   2   17.22    1.76
  11 -10   2    8.98    3.23
  11 -10   2   12.45    4.32
  11 -10   2   18.16    1.96
  11 -10   2   16.00    2.12
 -12  10  -2   30.11    3.03
 -12  10  -2   23.73    4.63
 -12  10  -2   28.66    3.03
  12 -10   2   30.39    2.98
  12 -10   2   20.15    5.29
  12 -10   2   23.60    3.38
  12 -10   2   29.77    3.15
 -13  10  -2   -0.33    3.51
 -13  10  -2   -0.14    1.54
 -13  10  -2   -0.35    0.50
 -13  10  -2   -0.62    0.58
  13 -10   2    0.72    1.26
  13 -10   2    0.09    4.53
  13 -10   2    0.08    0.46
 -14  10  -2    1.21    3.80
  14 -10   2    1.94    4.85
  13   9  -2    3.89    0.52
  13   9  -2    3.86    1.56
 -13  -9   2    2.30    1.44
 -13  -9   2    4.43    1.04
  12   9  -2    3.66    0.43
  12   9  -2    2.11    0.47
  12   9  -2    2.03    1.40
 -12  -9   2    3.16    0.69
 -12  -9   2    0.17    1.40
  11   9  -2    0.63    0.25
  11   9  -2    1.02    1.16
  11   9  -2   -0.14    0.32
 -11  -9   2    0.08    1.06
 -11  -9   2   -0.13    0.74
  10   9  -2    0.75    0.23
  10   9  -2    0.66    0.31
  10   9  -2   -0.81    1.27
 -10  -9   2   -0.42    0.91
 -10  -9   2    0.03    0.47
   9   9  -2   15.84    2.48
   9   9  -2   19.44    1.96
  -9  -9   2   19.04    2.04
  -9  -9   2   19.36    2.31
   8   9  -2    2.81    1.03
  -8  -9   2    4.79    0.61
  -8  -9   2    2.95    0.91
  -8  -9   2    5.52    0.62
   7   9  -2   12.52    1.81
   7   9  -2   15.80    2.07
  -7  -9   2   16.62    1.72
  -7  -9   2   18.16    1.71
   6   9  -2    4.46    1.44
   6   9  -2    4.73    0.92
   6   9  -2    4.15    0.69
  -6  -9   2    5.25    0.58
  -6  -9   2    3.83    0.83
  -6  -9   2    4.93    0.60
   5   9  -2    2.23    0.67
   5   9  -2    0.26    1.23
  -5  -9   2    1.39    0.30
  -5  -9   2    1.44    0.60
  -5  -9   2    1.24    0.30
   4   9  -2   11.61    1.75
   4   9  -2   10.95    1.47
  -4  -9   2   11.69    1.28
  -4  -9   2   12.86    1.48
  -4  -9   2   12.24    1.25
  -4  -9   2   10.32    1.44
   3   9  -2  111.99   11.63
   3   9  -2  111.19   11.72
  -3  -9   2  111.35   11.58
  -3  -9   2  118.06   11.53
  -3  -9   2  112.07   11.52
  -3  -9   2  115.51   11.56
   2   9  -2    3.85    1.04
   2   9  -2    3.54    0.89
  -2  -9   2    3.97    0.49
  -2  -9   2    4.43    0.64
  -2  -9   2    5.02    0.73
  -2  -9   2    4.05    0.51
   1   9  -2   16.86    2.04
   1   9  -2   14.32    2.07
  -1  -9   2   15.21    1.60
  -1  -9   2   14.48    2.00
  -1  -9   2   15.61    1.73
  -1  -9   2   15.35    1.66
   0   9  -2    5.22    0.62
   0   9  -2    6.63    1.17
   0   9  -2    6.74    1.11
   0   9  -2    5.73    0.64
   0  -9   2    5.23    0.65
   0  -9   2    6.60    1.11
   0  -9   2    6.86    0.72
   0  -9   2    6.61    0.86
  -1   9  -2  316.69   30.47
  -1   9  -2  321.41   30.48
  -1   9  -2  292.07   30.59
  -1   9  -2  302.36   30.56
  -1   9  -2  267.18   30.58
  -1   9  -2  291.50   30.59
   1  -9   2  311.12   30.48
   1  -9   2  298.54   30.59
   1  -9   2  300.21   30.52
  -2   9  -2   67.73    6.55
  -2   9  -2   57.59    6.75
  -2   9  -2   58.81    6.84
  -2   9  -2   64.54    6.70
  -2   9  -2   61.98    6.64
  -2   9  -2   66.27    6.54
   2  -9   2   65.85    6.57
   2  -9   2   69.02    6.63
   2  -9   2   68.02    6.56
   2  -9   2   62.21    6.54
   2  -9   2   61.22    6.76
   2  -9   2   65.81    6.54
  -3   9  -2   -0.05    0.13
  -3   9  -2   -0.41    0.83
  -3   9  -2   -0.15    0.18
  -3   9  -2    0.12    0.47
  -3   9  -2   -1.00    1.14
  -3   9  -2   -0.47    0.40
  -3   9  -2   -0.36    0.74
  -3   9  -2   -0.31    1.14
   3  -9   2   -0.98    0.83
   3  -9   2   -0.55    0.30
   3  -9   2   -0.39    0.48
   3  -9   2   -0.01    0.12
   3  -9   2   -0.31    0.20
  -4   9  -2   -0.10    0.80
  -4   9  -2    0.48    0.22
  -4   9  -2   -0.51    1.29
  -4   9  -2   -1.02    1.18
  -4   9  -2    0.51    0.16
  -4   9  -2   -0.22    0.43
   4  -9   2    0.39    0.59
   4  -9   2   -1.50    1.43
   4  -9   2   -0.80    0.91
   4  -9   2    0.51    0.36
   4  -9   2    0.26    0.13
   4  -9   2   -0.13    0.22
  -5   9  -2    6.35    0.69
  -5   9  -2    4.16    1.07
  -5   9  -2    3.87    1.61
  -5   9  -2    6.13    0.62
  -5   9  -2    3.15    1.58
  -5   9  -2    5.43    0.80
   5  -9   2    5.93    0.62
   5  -9   2    5.71    0.75
   5  -9   2    4.94    1.92
   5  -9   2    4.26    0.88
   5  -9   2    3.91    1.17
   5  -9   2    5.11    0.64
  -6   9  -2   10.96    1.11
  -6   9  -2    9.01    1.05
  -6   9  -2    8.92    1.48
  -6   9  -2    8.61    2.05
  -6   9  -2   10.39    1.39
   6  -9   2   10.25    1.30
   6  -9   2   10.08    1.61
   6  -9   2   11.55    2.48
   6  -9   2   10.04    1.25
   6  -9   2    9.80    1.12
  -7   9  -2   56.26    5.49
  -7   9  -2   47.36    5.38
  -7   9  -2   43.35    6.19
  -7   9  -2   55.49    6.29
  -7   9  -2   53.84    5.73
  -7   9  -2   55.60    5.49
   7  -9   2   53.86    6.55
   7  -9   2   54.70    5.52
   7  -9   2   56.00    5.41
   7  -9   2   51.38    5.38
  -8   9  -2    1.09    0.36
  -8   9  -2    0.77    0.67
  -8   9  -2    1.21    0.24
  -8   9  -2   -1.56    1.85
  -8   9  -2    1.73    2.01
  -8   9  -2    2.58    1.07
   8  -9   2    1.26    0.87
   8  -9   2    1.44    1.27
   8  -9   2    1.43    0.29
   8  -9   2    2.45    2.61
   8  -9   2    0.81    0.38
  -9   9  -2   -0.51    0.71
  -9   9  -2   -0.22    0.33
  -9   9  -2   -0.93    2.21
  -9   9  -2    0.31    0.21
  -9   9  -2   -0.31    1.12
   9  -9   2   -0.75    1.33
   9  -9   2    1.22    2.92
   9  -9   2   -0.04    0.26
   9  -9   2   -0.49    0.88
 -10   9  -2   21.92    2.92
 -10   9  -2   21.49    2.19
 -10   9  -2   18.94    3.57
  10  -9   2   20.56    2.15
  10  -9   2   18.93    2.53
  10  -9   2   16.98    4.10
  10  -9   2   19.58    2.83
 -11   9  -2   49.99    4.93
 -11   9  -2   43.89    6.95
 -11   9  -2   46.43    5.37
  11  -9   2   45.10    5.36
  11  -9   2   49.36    4.92
  11  -9   2   49.49    7.60
  11  -9   2   45.48    5.13
 -12   9  -2   -1.13    3.18
 -12   9  -2    0.24    1.47
 -12   9  -2    0.46    0.45
  12  -9   2    0.01    0.37
  12  -9   2   -0.13    1.86
  12  -9   2   -0.85    1.27
  12  -9   2   -0.97    4.09
  12  -9   2   -0.47    1.17
 -13   9  -2    1.04    0.58
 -13   9  -2    1.51    0.53
 -13   9  -2   -1.85    3.40
  13  -9   2    1.67    1.24
  13  -9   2    1.47    0.43
  13  -9   2   -0.99    1.40
  13  -9   2   -0.21    4.43
  13  -9   2   -0.42    2.16
 -14   9  -2   -1.12    1.61
 -14   9  -2    1.23    3.77
 -14   9  -2    0.62    0.64
 -14   9  -2   -0.58    0.49
  14  -9   2   -0.48    0.41
  14  -9   2    0.64    1.29
  14  -9   2    2.99    4.84
  14  -9   2    1.08    2.78
  14   8  -2    4.14    1.60
  14   8  -2    4.05    0.65
  14   8  -2    2.42    4.73
 -14  -8   2    4.16    1.50
 -14  -8   2    5.10    0.89
  13   8  -2    6.85    1.74
  13   8  -2    0.10    3.39
  13   8  -2    7.03    0.82
 -13  -8   2    6.64    0.96
 -13  -8   2    4.50    1.54
  12   8  -2   -0.20    0.35
  12   8  -2   -2.98    2.98
  12   8  -2   -0.14    1.24
  12   8  -2    0.61    0.27
 -12  -8   2   -0.78    1.05
 -12  -8   2    1.11    0.59
  11   8  -2   -0.21    1.14
  11   8  -2    1.23    0.28
  11   8  -2    1.16    0.37
 -11  -8   2    0.79    0.99
 -11  -8   2    1.14    0.53
  10   8  -2    9.94    1.01
  10   8  -2    8.73    1.08
  10   8  -2    7.43    1.53
 -10  -8   2    7.32    1.31
 -10  -8   2   10.80    1.19
   9   8  -2   -0.13    0.19
   9   8  -2   -0.10    0.90
   9   8  -2    0.07    0.27
  -9  -8   2   -0.17    0.71
  -9  -8   2   -0.28    0.38
   8   8  -2   11.50    1.62
   8   8  -2   11.72    1.32
   8   8  -2   13.42    1.29
  -8  -8   2    9.42    1.46
  -8  -8   2   13.47    1.38
   7   8  -2    3.55    0.89
   7   8  -2    3.34    0.64
   7   8  -2    4.30    1.35
  -7  -8   2    2.59    0.76
  -7  -8   2    3.33    0.47
  -7  -8   2    3.95    0.48
   6   8  -2    2.23    0.58
   6   8  -2    3.36    0.78
   6   8  -2    3.57    1.23
  -6  -8   2    4.27    0.46
  -6  -8   2    2.31    0.68
  -6  -8   2    3.97    0.51
  -6  -8   2    3.56    0.45
   5   8  -2   10.19    1.51
   5   8  -2    9.21    1.64
  -5  -8   2   12.24    1.26
  -5  -8   2    9.66    1.41
  -5  -8   2   12.23    1.28
  -5  -8   2   13.48    1.26
   4   8  -2  153.14   15.12
   4   8  -2  151.68   15.03
  -4  -8   2  152.63   15.01
  -4  -8   2  148.46   14.99
  -4  -8   2  142.82   14.97
  -4  -8   2  146.80   14.97
  -4  -8   2  137.05   14.96
   3   8  -2   73.09    8.02
   3   8  -2   72.95    7.94
  -3  -8   2   82.32    7.85
  -3  -8   2   77.99    7.88
  -3  -8   2   75.63    7.89
  -3  -8   2   79.59    7.84
   2   8  -2    0.61    0.60
   2   8  -2    0.07    0.71
  -2  -8   2    0.42    0.46
  -2  -8   2    0.71    0.39
  -2  -8   2    0.79    0.22
  -2  -8   2    1.32    0.19
   1   8  -2    6.13    1.08
   1   8  -2    8.30    1.20
  -1  -8   2    8.07    1.16
  -1  -8   2    8.14    1.05
  -1  -8   2    8.12    0.96
  -1  -8   2    9.00    0.90
   0   8  -2   53.56    5.92
   0   8  -2   62.13    6.05
   0   8  -2   58.32    6.10
   0   8  -2   57.55    5.93
   0  -8   2   60.36    6.09
   0  -8   2   57.46    5.94
   0  -8   2   58.49    6.01
   0  -8   2   60.23    5.94
  -1   8  -2    4.53    1.03
  -1   8  -2    4.68    0.84
  -1   8  -2    4.19    1.03
  -1   8  -2    5.91    0.62
  -1   8  -2    4.57    0.53
  -1   8  -2    4.94    0.55
  -1   8  -2    5.48    0.94
   1  -8   2    5.36    0.95
   1  -8   2    5.40    0.81
   1  -8   2    4.15    0.62
   1  -8   2    4.81    0.58
  -2   8  -2    1.20    0.19
  -2   8  -2    1.39    0.22
  -2   8  -2    3.23    0.97
  -2   8  -2    2.70    0.49
  -2   8  -2    1.80    0.92
  -2   8  -2    3.22    0.70
   2  -8   2    3.08    0.87
   2  -8   2    2.13    0.33
   2  -8   2    3.26    0.54
   2  -8   2    1.82    0.24
   2  -8   2    0.70    0.17
   2  -8   2    1.19    0.19
  -3   8  -2   14.61    2.12
  -3   8  -2   19.22    1.70
  -3   8  -2   15.92    1.86
  -3   8  -2   18.30    1.80
   3  -8   2   17.32    1.72
   3  -8   2   15.72    1.76
   3  -8   2   13.18    2.19
   3  -8   2   15.84    1.84
   3  -8   2   13.92    2.11
   3  -8   2   13.85    2.17
   3  -8   2   16.63    1.70
  -4   8  -2   30.55    3.00
  -4   8  -2   27.04    3.51
  -4   8  -2   26.81    2.91
  -4   8  -2   27.57    3.04
  -4   8  -2   28.80    3.14
  -4   8  -2   26.33    3.46
  -4   8  -2   29.69    2.93
   4  -8   2   31.08    3.04
   4  -8   2   30.10    3.38
   4  -8   2   31.51    4.48
   4  -8   2   27.38    2.92
   4  -8   2   29.98    2.93
   4  -8   2   27.30    2.92
   4  -8   2   27.85    2.97
   4  -8   2   27.91    3.25
  -5   8  -2    9.47    1.19
  -5   8  -2    8.76    1.65
  -5   8  -2    6.51    0.78
  -5   8  -2    6.85    0.83
  -5   8  -2    8.04    1.64
   5  -8   2    9.69    1.35
   5  -8   2    6.36    0.79
   5  -8   2    7.88    0.84
   5  -8   2    7.39    0.96
   5  -8   2   11.29    1.93
  -6   8  -2  133.57   12.93
  -6   8  -2  135.21   13.17
  -6   8  -2  122.75   12.81
  -6   8  -2  128.98   12.87
  -6   8  -2  119.86   13.16
   6  -8   2  118.33   12.84
   6  -8   2  126.63   12.81
   6  -8   2  117.84   12.80
   6  -8   2  127.48   12.86
   6  -8   2  133.47   13.27
   6  -8   2  125.64   12.99
  -7   8  -2   14.74    1.61
  -7   8  -2   16.16    1.81
  -7   8  -2   16.08    2.11
  -7   8  -2   15.44    2.42
  -7   8  -2   12.93    1.57
  -7   8  -2   20.54    2.58
   7  -8   2   16.41    2.33
   7  -8   2   17.84    2.04
   7  -8   2   18.05    2.77
   7  -8   2   17.72    1.86
   7  -8   2   13.81    1.58
  -8   8  -2   32.58    5.40
  -8   8  -2   42.73    4.41
  -8   8  -2   43.41    4.55
  -8   8  -2   40.65    4.70
  -8   8  -2   38.11    5.53
  -8   8  -2   49.09    4.44
   8  -8   2   37.83    5.81
   8  -8   2   39.50    4.55
   8  -8   2   48.83    4.42
   8  -8   2   38.08    5.46
   8  -8   2   43.85    4.68
  -9   8  -2    5.14    0.59
  -9   8  -2    3.51    2.29
  -9   8  -2    4.21    0.91
   9  -8   2    4.71    1.04
   9  -8   2    4.91    0.59
   9  -8   2    2.91    2.80
   9  -8   2    3.02    1.48
   9  -8   2    5.68    1.19
 -10   8  -2   16.30    3.31
 -10   8  -2   18.32    2.28
 -10   8  -2   19.68    1.99
 -10   8  -2   15.60    2.29
  10  -8   2   16.35    3.79
  10  -8   2   13.29    2.54
  10  -8   2   21.23    1.95
  10  -8   2   17.83    2.39
  10  -8   2   18.33    2.30
 -11   8  -2    0.10    1.22
 -11   8  -2    2.84    2.76
 -11   8  -2    0.68    0.42
  11  -8   2   -0.56    1.27
  11  -8   2    0.48    1.03
  11  -8   2    0.75    3.61
  11  -8   2    0.50    0.33
  11  -8   2    0.24    1.63
 -12   8  -2    5.88    0.78
 -12   8  -2    4.25    1.51
 -12   8  -2    5.35    0.78
 -12   8  -2    4.39    3.23
  12  -8   2    4.29    4.02
  12  -8   2    4.36    1.28
  12  -8   2    6.38    0.73
  12  -8   2    4.48    1.57
 -13   8  -2    0.95    0.50
 -13   8  -2    2.18    3.47
 -13   8  -2    0.61    0.55
  13  -8   2    1.15    1.54
  13  -8   2    2.78    4.36
  13  -8   2    1.37    0.43
  13  -8   2    0.70    1.20
  13  -8   2    1.20    1.97
 -14   8  -2    0.76    0.67
 -14   8  -2    4.26    3.77
  14  -8   2    1.47    0.47
  14  -8   2    0.29    1.62
  14  -8   2    1.23    1.30
  14  -8   2    1.98    4.64
  14   7  -2   -1.76    3.88
  14   7  -2    1.56    0.37
  14   7  -2   -0.39    1.45
 -14  -7   2    1.35    1.30
 -14  -7   2    1.88    0.87
  13   7  -2    0.30    1.38
  13   7  -2   -0.16    0.29
  13   7  -2   -1.69    3.29
 -13  -7   2   -1.41    1.16
 -13  -7   2   -0.85    0.62
  12   7  -2    1.59    2.02
  12   7  -2    0.09    0.26
  12   7  -2    0.92    2.96
  12   7  -2    0.74    1.29
 -12  -7   2    0.15    0.64
 -12  -7   2   -0.77    0.98
  11   7  -2    3.65    0.54
  11   7  -2    0.16    2.60
  11   7  -2    6.87    1.99
  11   7  -2    4.28    0.55
  11   7  -2    2.75    1.33
 -11  -7   2    4.37    0.66
 -11  -7   2    3.97    1.06
  10   7  -2    4.56    0.57
  10   7  -2    3.20    1.14
  10   7  -2    3.42    2.17
  10   7  -2    4.64    0.57
  10   7  -2    7.31    1.78
 -10  -7   2    3.94    0.91
 -10  -7   2    4.25    0.64
   9   7  -2    3.26    1.00
   9   7  -2    4.01    0.50
   9   7  -2    3.87    0.50
  -9  -7   2    3.91    0.56
  -9  -7   2    3.91    0.83
   8   7  -2    3.38    0.42
   8   7  -2    2.84    0.87
   8   7  -2    3.00    0.37
   8   7  -2    3.70    0.67
  -8  -7   2    3.36    0.47
  -8  -7   2    1.88    0.70
   7   7  -2    0.58    0.54
   7   7  -2    1.33    0.24
   7   7  -2    0.97    0.18
   7   7  -2    0.63    0.64
  -7  -7   2    0.36    0.57
  -7  -7   2    1.31    0.30
  -7  -7   2    0.91    0.28
   6   7  -2   21.09    2.56
   6   7  -2   20.59    2.46
  -6  -7   2   21.82    2.49
  -6  -7   2   25.11    2.40
  -6  -7   2   22.77    2.39
  -6  -7   2   25.65    2.39
   5   7  -2  102.72   10.35
   5   7  -2  106.17   10.44
  -5  -7   2   96.16   10.28
  -5  -7   2  103.01   10.31
  -5  -7   2  100.43   10.28
  -5  -7   2   99.29   10.28
   4   7  -2   45.45    4.66
   4   7  -2   45.29    4.77
  -4  -7   2   48.32    4.59
  -4  -7   2   45.48    4.58
  -4  -7   2   41.63    4.64
  -4  -7   2   44.12    4.63
  -4  -7   2   43.93    4.59
   3   7  -2    0.96    0.56
   3   7  -2    0.77    0.70
  -3  -7   2    0.77    0.19
  -3  -7   2    1.15    0.42
  -3  -7   2    1.03    0.20
  -3  -7   2    0.78    0.38
  -3  -7   2    1.00    0.28
   2   7  -2   89.81    9.41
   2   7  -2   88.77    9.46
  -2  -7   2   92.54    9.36
  -2  -7   2   90.68    9.34
  -2  -7   2   94.41    9.35
  -2  -7   2   91.96    9.38
  -2  -7   2   95.23    9.35
   1   7  -2    1.41    0.62
   1   7  -2    0.74    0.53
  -1  -7   2    2.42    0.34
  -1  -7   2    2.09    0.25
  -1  -7   2    1.55    0.34
  -1  -7   2    0.59    0.59
  -1  -7   2    2.39    0.24
  -1  -7   2    0.76    0.43
   0   7  -2    8.64    0.89
   0   7  -2    8.01    0.96
   0   7  -2    8.93    1.17
   0   7  -2    9.85    1.10
   0   7  -2    9.19    0.89
   0  -7   2    8.44    1.04
   0  -7   2    8.54    0.91
   0  -7   2    7.57    1.27
   0  -7   2    7.14    0.94
  -1   7  -2   35.73    3.76
  -1   7  -2   34.92    3.63
  -1   7  -2   37.68    3.82
  -1   7  -2   36.49    3.72
   1  -7   2   36.65    3.78
   1  -7   2   35.89    3.63
   1  -7   2   31.48    3.60
   1  -7   2   35.68    3.66
  -2   7  -2    1.89    0.27
  -2   7  -2    3.49    0.63
  -2   7  -2    3.62    0.86
  -2   7  -2    3.32    0.52
  -2   7  -2    3.61    0.69
  -2   7  -2    2.09    0.29
  -2   7  -2    3.50    0.90
   2  -7   2    1.85    0.27
   2  -7   2    2.99    0.30
   2  -7   2    2.68    0.28
   2  -7   2    3.78    0.77
   2  -7   2    2.91    0.77
  -3   7  -2   39.64    3.83
  -3   7  -2   35.76    3.95
  -3   7  -2   37.92    3.82
  -3   7  -2   39.60    3.91
  -3   7  -2   40.46    3.87
  -3   7  -2   33.67    4.16
   3  -7   2   34.96    4.27
   3  -7   2   38.88    3.83
   3  -7   2   37.20    3.85
   3  -7   2   36.79    4.03
   3  -7   2   33.80    4.06
   3  -7   2   36.54    3.82
   3  -7   2   37.65    3.89
  -4   7  -2    7.10    0.91
  -4   7  -2    6.96    0.73
  -4   7  -2    7.26    0.94
  -4   7  -2    7.24    0.76
  -4   7  -2    5.22    1.33
  -4   7  -2    5.65    1.31
  -4   7  -2    5.18    0.99
   4  -7   2    6.14    1.47
   4  -7   2    7.76    0.74
   4  -7   2    6.75    1.13
   4  -7   2    7.42    0.91
   4  -7   2    6.33    0.74
   4  -7   2    6.62    1.21
   4  -7   2    7.30    0.77
   4  -7   2    5.93    0.86
  -5   7  -2  154.59   15.27
  -5   7  -2  166.15   15.90
  -5   7  -2  134.11   15.18
  -5   7  -2  157.39   15.22
  -5   7  -2  140.83   15.19
  -5   7  -2  150.26   15.41
  -5   7  -2  142.48   15.25
   5  -7   2  151.38   15.37
   5  -7   2  156.07   15.33
   5  -7   2  146.64   15.21
   5  -7   2  155.19   15.23
   5  -7   2  146.64   15.18
   5  -7   2  138.67   15.18
   5  -7   2  162.17   15.46
  -6   7  -2    0.10    0.25
  -6   7  -2    0.41    0.16
  -6   7  -2    2.25    0.54
  -6   7  -2    2.79    1.47
  -6   7  -2    2.23    1.41
  -6   7  -2    1.16    0.80
   6  -7   2    2.89    0.99
   6  -7   2    0.41    0.18
   6  -7   2    1.16    0.65
   6  -7   2    0.81    0.59
   6  -7   2    0.63    0.42
   6  -7   2    4.95    1.72
  -7   7  -2  103.25   10.14
  -7   7  -2  102.49   10.08
  -7   7  -2   98.28   10.21
  -7   7  -2   91.95   10.53
   7  -7   2  104.67   10.15
   7  -7   2  101.53   10.22
   7  -7   2   90.43   10.30
   7  -7   2   97.11   10.67
  -8   7  -2   44.89    5.05
  -8   7  -2   47.16    4.84
  -8   7  -2   52.46    4.87
  -8   7  -2   48.28    4.96
  -8   7  -2   44.90    5.74
  -8   7  -2   41.96    5.71
   8  -7   2   40.76    5.25
   8  -7   2   44.67    6.04
   8  -7   2   51.43    4.85
   8  -7   2   47.27    4.97
  -9   7  -2    1.06    0.68
  -9   7  -2    1.26    0.35
  -9   7  -2   -2.02    3.14
  -9   7  -2    1.52    0.25
  -9   7  -2    0.50    0.96
   9  -7   2    1.62    0.96
   9  -7   2    1.34    0.30
   9  -7   2   -1.67    2.63
   9  -7   2   -1.11    1.45
   9  -7   2    0.43    0.80
 -10   7  -2    2.65    2.37
 -10   7  -2    1.17    0.75
 -10   7  -2    0.76    1.03
 -10   7  -2    0.81    0.39
  10  -7   2   -0.60    3.00
  10  -7   2    1.11    0.31
  10  -7   2    1.31    1.08
  10  -7   2    1.51    0.92
  10  -7   2   -0.67    1.46
 -11   7  -2    2.73    2.68
  11  -7   2    0.82    1.68
  11  -7   2    0.67    1.03
  11  -7   2    3.63    0.47
  11  -7   2    3.75    4.32
  11  -7   2    2.81    1.26
 -12   7  -2    4.60    0.66
 -12   7  -2    2.45    3.01
 -12   7  -2    4.00    1.34
  12  -7   2    4.26    1.20
  12  -7   2    3.99    0.58
  12  -7   2    3.25    1.53
  12  -7   2    1.49    3.97
 -13   7  -2   -0.23    0.46
 -13   7  -2   -1.83    3.29
 -13   7  -2    0.64    0.54
  13  -7   2    2.86    4.35
  13  -7   2    0.15    0.38
  13  -7   2   -0.17    2.61
  13  -7   2    1.21    1.43
  13  -7   2    1.05    1.19
 -14   7  -2   -0.09    0.47
 -14   7  -2    0.44    0.68
 -14   7  -2   -0.45    3.60
  14  -7   2    0.28    1.54
  14  -7   2   -1.33    3.37
  14  -7   2    0.67    0.44
  14  -7   2   -1.60    4.67
 -15   7  -2    0.14    0.52
 -15   7  -2    2.14    0.70
 -15   7  -2   -1.49    3.71
  15  -7   2   -2.03    5.01
  15  -7   2   -0.13    0.44
  15  -7   2   -0.94    1.76
  15   6  -2    0.09    1.60
  15   6  -2    0.17    0.35
 -15  -6   2    1.61    0.78
 -15  -6   2   -0.47    1.43
  14   6  -2    1.49    1.57
  14   6  -2    2.53    0.41
  14   6  -2   -3.59    3.87
 -14  -6   2    2.21    0.76
 -14  -6   2    1.48    1.91
  13   6  -2    3.78    0.54
  13   6  -2   -2.64    3.29
  13   6  -2    0.80    1.46
 -13  -6   2    2.45    1.17
 -13  -6   2    3.97    0.73
  12   6  -2    0.99    0.28
  12   6  -2    1.18    2.57
  12   6  -2   -0.15    2.90
  12   6  -2    0.26    0.35
  12   6  -2    3.82    2.09
 -12  -6   2   -0.37    1.18
 -12  -6   2    0.39    0.54
  11   6  -2   24.33    2.37
  11   6  -2   22.14    2.40
  11   6  -2   19.62    2.92
 -11  -6   2   24.05    2.46
 -11  -6   2   21.01    2.66
  10   6  -2   -0.49    2.03
  10   6  -2    0.24    0.34
  10   6  -2    0.86    1.66
  10   6  -2    0.75    0.22
  10   6  -2   -0.89    0.91
 -10  -6   2    0.57    0.40
 -10  -6   2    0.55    0.72
   9   6  -2    9.34    0.95
   9   6  -2    3.69    1.97
   9   6  -2    8.96    0.98
  -9  -6   2    8.38    1.06
   8   6  -2    0.12    0.22
   8   6  -2   -0.35    0.64
   8   6  -2    0.14    0.16
   8   6  -2    0.67    1.47
   8   6  -2    0.56    0.49
  -8  -6   2    0.18    0.54
  -8  -6   2    0.51    0.31
   7   6  -2   43.28    4.90
   7   6  -2   49.30    4.76
  -7  -6   2   47.78    4.78
  -7  -6   2   45.37    4.84
   6   6  -2    0.26    0.51
   6   6  -2    0.68    0.38
  -6  -6   2    0.26    0.44
  -6  -6   2    0.11    0.20
   5   6  -2    1.10    0.46
   5   6  -2   -0.54    0.71
  -5  -6   2    0.33    0.20
  -5  -6   2    0.17    0.24
   4   6  -2   42.49    4.34
   4   6  -2   41.92    4.26
  -4  -6   2   40.30    4.20
  -4  -6   2   43.13    4.23
  -4  -6   2   38.10    4.19
  -4  -6   2   42.63    4.23
  -4  -6   2   40.39    4.20
   3   6  -2  104.90   10.79
   3   6  -2  104.95   10.75
  -3  -6   2  105.84   10.72
  -3  -6   2  101.23   10.70
  -3  -6   2  106.91   10.71
  -3  -6   2  104.90   10.70
  -3  -6   2  109.03   10.73
   2   6  -2   86.96    8.76
   2   6  -2   85.50    8.80
  -2  -6   2   87.49    8.74
  -2  -6   2   86.98    8.72
  -2  -6   2   82.42    8.70
  -2  -6   2   84.72    8.72
  -2  -6   2   86.23    8.71
   1   6  -2   46.13    4.81
   1   6  -2   45.81    4.77
   1   6  -2   47.81    4.71
  -1  -6   2   47.45    4.74
  -1  -6   2   47.69    4.70
  -1  -6   2   48.40    4.88
  -1  -6   2   41.85    4.69
  -1  -6   2   46.90    4.71
  -1  -6   2   44.37    4.71
   0   6  -2   63.68    6.52
   0   6  -2   69.46    6.61
   0   6  -2   69.58    6.57
   0  -6   2   67.44    6.54
   0  -6   2   57.33    6.50
   0  -6   2   63.73    6.51
   0  -6   2   58.57    6.52
  -1   6  -2   21.80    2.23
  -1   6  -2   20.91    2.23
  -1   6  -2   20.36    2.07
  -1   6  -2   20.58    1.97
  -1   6  -2   18.85    2.01
  -1   6  -2   16.73    1.93
   1  -6   2   21.04    1.96
   1  -6   2   17.17    1.93
   1  -6   2   17.43    1.94
  -2   6  -2   60.62    6.16
  -2   6  -2   59.72    6.11
  -2   6  -2   59.42    6.27
  -2   6  -2   61.85    6.14
  -2   6  -2   56.92    6.11
  -2   6  -2   60.46    6.27
   2  -6   2   59.00    6.23
   2  -6   2   60.09    6.15
   2  -6   2   60.54    6.13
   2  -6   2   57.67    6.11
   2  -6   2   61.67    6.23
   2  -6   2   62.79    6.31
   2  -6   2   60.76    6.11
   2  -6   2   60.86    6.11
  -3   6  -2  167.17   15.94
  -3   6  -2  164.02   15.97
  -3   6  -2  148.68   15.92
  -3   6  -2  144.27   15.91
  -3   6  -2  153.39   16.04
   3  -6   2  147.14   15.91
   3  -6   2  164.72   15.95
   3  -6   2  165.25   16.01
   3  -6   2  163.50   16.05
   3  -6   2  143.61   15.91
   3  -6   2  159.01   15.93
   3  -6   2  161.94   16.02
   3  -6   2  157.31   15.91
  -4   6  -2    4.77    0.56
  -4   6  -2    3.85    0.43
  -4   6  -2    3.99    0.60
  -4   6  -2    4.00    0.69
  -4   6  -2    4.21    1.17
  -4   6  -2    3.03    0.42
  -4   6  -2    4.00    1.06
   4  -6   2    3.20    0.42
   4  -6   2    4.61    0.65
   4  -6   2    3.91    0.62
   4  -6   2    4.13    0.85
   4  -6   2    3.39    0.44
   4  -6   2    3.84    0.90
   4  -6   2    4.67    1.19
   4  -6   2    3.93    0.52
  -5   6  -2    0.93    0.57
  -5   6  -2    1.14    0.23
  -5   6  -2   -0.31    1.05
  -5   6  -2    1.13    1.11
  -5   6  -2    1.77    0.49
  -5   6  -2    1.61    0.44
   5  -6   2    1.60    0.37
   5  -6   2    1.73    0.56
   5  -6   2    1.22    1.06
   5  -6   2    0.71    0.48
   5  -6   2    0.90    1.27
   5  -6   2    1.17    0.23
   5  -6   2    1.15    0.79
   5  -6   2    1.14    0.20
  -6   6  -2  107.31   11.02
  -6   6  -2  103.72   11.25
  -6   6  -2  114.18   10.99
  -6   6  -2  112.49   10.94
  -6   6  -2  105.81   11.02
  -6   6  -2  107.41   10.93
   6  -6   2  105.96   10.94
   6  -6   2  112.92   10.93
   6  -6   2  104.40   11.31
   6  -6   2  109.58   10.98
   6  -6   2  104.06   11.19
   6  -6   2  106.61   11.02
   6  -6   2  101.19   11.10
  -7   6  -2  112.57   13.52
  -7   6  -2  142.74   13.22
  -7   6  -2  124.08   13.30
  -7   6  -2  136.20   13.26
  -7   6  -2  127.04   13.56
  -7   6  -2  130.11   13.21
   7  -6   2  131.97   13.67
   7  -6   2  126.45   13.21
   7  -6   2  129.04   13.26
   7  -6   2  128.05   13.26
   7  -6   2  135.88   13.32
   7  -6   2  120.37   13.39
   7  -6   2  141.40   13.21
  -8   6  -2    0.28    0.59
  -8   6  -2    0.91    1.73
  -8   6  -2    0.26    1.61
  -8   6  -2    0.02    0.16
   8  -6   2   -0.06    2.10
   8  -6   2    0.14    0.21
   8  -6   2   -0.40    0.70
   8  -6   2    0.90    0.81
   8  -6   2   -0.10    1.12
  -9   6  -2    0.08    0.82
  -9   6  -2   -0.34    0.29
  -9   6  -2   -0.14    0.17
  -9   6  -2   -2.12    1.94
  -9   6  -2    0.76    0.71
   9  -6   2   -0.64    0.75
   9  -6   2   -0.30    0.23
   9  -6   2   -0.41    0.88
 -10   6  -2   -0.31    0.92
 -10   6  -2    1.30    0.75
 -10   6  -2    0.25    2.22
 -10   6  -2    0.32    0.33
  10  -6   2    0.76    0.85
  10  -6   2    0.10    0.30
  10  -6   2   -0.49    0.91
  10  -6   2    5.09    2.92
 -11   6  -2    0.86    2.55
 -11   6  -2    2.84    0.49
 -11   6  -2    0.37    1.06
  11  -6   2    2.85    6.28
  11  -6   2    3.61    1.04
  11  -6   2    3.06    0.45
  11  -6   2    1.84    1.17
 -12   6  -2   17.94    1.94
 -12   6  -2   20.42    1.93
 -12   6  -2   15.10    3.61
  12  -6   2   17.78    2.31
  12  -6   2   11.43    4.29
  12  -6   2   13.24    2.27
 -13   6  -2   10.94    1.33
 -13   6  -2   10.92    1.22
 -13   6  -2    9.02    3.51
  13  -6   2    7.90    1.75
  13  -6   2    9.85    1.63
  13  -6   2    7.09    4.38
  13  -6   2   10.98    1.24
 -14   6  -2    2.58    0.66
 -14   6  -2    5.48    3.57
 -14   6  -2    2.06    0.57
  14  -6   2   -1.39    4.69
  14  -6   2    1.18    1.65
  14  -6   2    0.65    2.17
  14  -6   2    2.20    0.49
 -15   6  -2    1.63    0.52
 -15   6  -2   -3.14    3.69
 -15   6  -2    1.43    0.70
  15  -6   2   -6.55    5.02
  15  -6   2    1.39    0.48
  15  -6   2    1.31    1.70
  15   5  -2    3.18    4.43
  15   5  -2    4.49    0.58
  15   5  -2    4.88    1.73
 -15  -5   2    2.67    0.89
 -15  -5   2    4.21    1.49
  14   5  -2    3.10    0.48
  14   5  -2    2.64    1.63
  14   5  -2    2.75    3.89
 -14  -5   2    1.72    1.22
 -14  -5   2    5.40    0.78
  13   5  -2   -0.23    0.27
  13   5  -2   -0.76    0.35
  13   5  -2   -1.54    1.28
  13   5  -2   -0.74    3.31
 -13  -5   2    0.14    0.56
 -13  -5   2   -1.33    1.00
  12   5  -2   13.75    2.34
  12   5  -2   19.16    1.86
  12   5  -2   17.65    1.88
  12   5  -2   15.63    2.87
 -12  -5   2   17.79    1.96
 -12  -5   2   16.31    2.25
  11   5  -2   -2.42    2.43
  11   5  -2   -1.39    1.04
  11   5  -2   -0.12    1.81
  11   5  -2   -0.16    0.29
  11   5  -2    0.19    0.22
 -11  -5   2    0.57    0.79
 -11  -5   2    0.01    0.41
  10   5  -2   -0.87    1.98
  10   5  -2    1.86    1.69
  10   5  -2    2.71    0.99
 -10  -5   2    3.07    0.80
 -10  -5   2    4.33    0.52
   9   5  -2    1.11    1.37
   9   5  -2    0.63    0.78
   9   5  -2    0.66    0.24
   9   5  -2    1.00    2.15
   9   5  -2    0.12    0.19
  -9  -5   2    0.52    0.58
  -9  -5   2    0.59    0.31
   8   5  -2   86.85    8.48
   8   5  -2   81.11    8.54
   8   5  -2   84.60    8.62
   8   5  -2   73.31    8.83
   8   5  -2   84.14    8.49
  -8  -5   2   87.36    8.49
  -8  -5   2   83.63    8.53
   7   5  -2   16.27    2.11
   7   5  -2   18.08    2.20
   7   5  -2   21.95    1.98
  -7  -5   2   15.67    2.07
  -7  -5   2   20.72    2.00
   6   5  -2   14.64    1.54
   6   5  -2   12.08    1.32
   6   5  -2   12.22    1.31
  -6  -5   2   12.63    1.35
  -6  -5   2   14.79    1.45
   5   5  -2   28.99    2.99
  -5  -5   2   27.24    2.90
  -5  -5   2   27.53    2.90
  -5  -5   2   29.18    2.90
  -5  -5   2   29.17    2.95
   4   5  -2   39.11    3.92
  -4  -5   2   35.94    3.86
  -4  -5   2   35.10    3.86
  -4  -5   2   39.19    3.89
  -4  -5   2   40.00    3.89
  -4  -5   2   38.46    3.86
  -3  -5   2    3.67    0.44
  -3  -5   2    3.40    0.43
  -3  -5   2    4.50    0.54
  -3  -5   2    4.13    0.55
  -3  -5   2    3.63    0.47
   2   5  -2  102.68   10.06
   2   5  -2  102.39   10.02
  -2  -5   2   90.24    9.99
  -2  -5   2  100.08   10.00
  -2  -5   2   94.04    9.99
  -2  -5   2  104.90   10.01
  -2  -5   2   94.99    9.99
   1   5  -2   11.98    1.39
   1   5  -2   11.35    1.26
  -1  -5   2   11.35    1.25
  -1  -5   2   12.89    1.30
  -1  -5   2   13.66    1.41
  -1  -5   2   12.76    1.26
  -1  -5   2   11.09    1.24
   0   5  -2   18.17    1.92
   0   5  -2   17.90    1.91
   0   5  -2   16.54    1.92
   0   5  -2   20.24    1.95
   0   5  -2   19.18    2.06
   0  -5   2   18.17    1.92
   0  -5   2   20.37    2.06
   0  -5   2   18.18    1.93
   0  -5   2   19.31    1.93
   0  -5   2   20.03    1.94
   0  -5   2   20.44    1.97
  -1   5  -2   39.27    3.97
  -1   5  -2   41.11    3.95
   1  -5   2   35.58    3.93
   1  -5   2   40.34    3.94
   1  -5   2   33.92    3.94
   1  -5   2   41.97    3.96
   2  -5   2  849.85   85.86
   2  -5   2  841.81   85.85
  -3   5  -2   20.05    1.99
  -3   5  -2   16.12    1.90
  -3   5  -2   19.47    2.28
  -3   5  -2   20.18    1.97
  -3   5  -2   17.10    1.91
  -3   5  -2   22.24    2.28
   3  -5   2   20.80    2.22
   3  -5   2   19.40    2.01
   3  -5   2   16.88    1.91
   3  -5   2   19.98    1.98
   3  -5   2   19.00    1.95
  -4   5  -2    0.15    0.15
  -4   5  -2    0.26    0.32
  -4   5  -2    0.15    0.10
  -4   5  -2    0.07    0.79
  -4   5  -2    0.52    0.34
   4  -5   2    0.74    0.73
   4  -5   2   -0.04    0.11
   4  -5   2   -0.27    0.62
   4  -5   2    0.04    0.13
   4  -5   2    0.10    0.37
   4  -5   2   -0.52    0.90
   4  -5   2    0.19    0.40
   4  -5   2    0.16    0.26
  -5   5  -2    3.06    0.59
  -5   5  -2    3.79    1.09
  -5   5  -2    3.20    0.39
  -5   5  -2    3.12    1.04
  -5   5  -2    3.43    0.41
  -5   5  -2    4.08    0.56
   5  -5   2    3.28    0.41
   5  -5   2    2.46    0.79
   5  -5   2    3.34    0.98
   5  -5   2    4.49    0.61
   5  -5   2    3.34    0.50
   5  -5   2    3.85    0.64
   5  -5   2    2.92    1.27
   5  -5   2    3.21    0.42
  -6   5  -2   15.82    2.15
  -6   5  -2   15.37    1.76
  -6   5  -2   14.95    2.43
  -6   5  -2   14.84    1.61
  -6   5  -2   16.77    1.63
  -6   5  -2   16.26    1.80
   6  -5   2   15.33    1.62
   6  -5   2   16.04    1.61
   6  -5   2   15.03    1.84
   6  -5   2   15.51    2.27
   6  -5   2   15.21    1.72
   6  -5   2   15.08    1.75
  -7   5  -2    0.75    1.41
  -7   5  -2    1.24    0.66
  -7   5  -2    2.55    0.62
  -7   5  -2    3.19    0.34
  -7   5  -2    2.39    0.59
  -7   5  -2    1.74    1.34
  -7   5  -2    3.49    0.40
   7  -5   2    1.30    0.66
   7  -5   2    1.57    0.73
   7  -5   2    0.63    1.24
   7  -5   2    2.39    0.55
   7  -5   2    1.24    1.72
   7  -5   2    2.65    0.41
   7  -5   2    3.24    0.36
  -8   5  -2    5.89    0.83
  -8   5  -2    5.21    0.62
  -8   5  -2    4.57    0.60
  -8   5  -2    5.79    1.66
  -8   5  -2    5.43    0.92
   8  -5   2    6.37    0.91
   8  -5   2    5.68    0.99
   8  -5   2    4.71    0.59
   8  -5   2    5.52    2.15
   8  -5   2    4.95    0.63
  -9   5  -2   25.54    2.98
  -9   5  -2   27.75    2.76
  -9   5  -2   22.14    2.99
  -9   5  -2   24.67    3.59
  -9   5  -2   27.29    2.79
   9  -5   2   29.89    2.77
   9  -5   2   21.24    3.90
   9  -5   2   26.94    2.95
 -10   5  -2    0.16    0.36
 -10   5  -2    1.63    2.15
 -10   5  -2    1.15    0.70
  10  -5   2    0.27    0.28
  10  -5   2    1.42    2.86
  10  -5   2    0.71    0.85
  10  -5   2   -0.79    0.90
 -11   5  -2   33.10    5.33
 -11   5  -2   35.76    3.51
  11  -5   2   28.13    5.14
  11  -5   2   35.83    3.49
  11  -5   2   32.45    3.71
  11  -5   2   29.00    3.90
 -12   5  -2   28.26    2.94
 -12   5  -2   26.34    2.94
 -12   5  -2   27.35    4.78
  12  -5   2   28.23    2.91
  12  -5   2   30.95    3.23
  12  -5   2   23.70    5.01
  12  -5   2   26.81    4.03
 -13   5  -2    5.97    3.26
  13  -5   2    6.24    1.31
  13  -5   2    3.91    4.43
  13  -5   2    2.93    1.54
 -14   5  -2   -0.49    3.47
 -14   5  -2    4.60    0.71
 -14   5  -2    4.91    0.80
  14  -5   2    3.75    4.67
  14  -5   2    5.15    0.71
  14  -5   2    2.42    1.61
 -15   5  -2    4.12    3.73
 -15   5  -2    0.21    0.67
 -15   5  -2    0.67    0.49
  15  -5   2    0.29    0.45
  15  -5   2    0.18    1.78
  15  -5   2    1.84    5.03
  16   4  -2    0.66    2.17
  16   4  -2   -0.11    4.67
  16   4  -2    2.38    0.47
 -16  -4   2    3.02    1.56
 -16  -4   2    2.14    0.84
  15   4  -2   -0.10    0.35
  15   4  -2    0.32    1.59
  15   4  -2   -2.31    4.33
 -15  -4   2    1.77    1.53
 -15  -4   2    0.10    0.70
  14   4  -2   -3.38    3.78
  14   4  -2    1.30    0.35
  14   4  -2    1.68    1.49
 -14  -4   2    0.48    1.16
 -14  -4   2    0.54    0.63
  13   4  -2    3.62    0.60
  13   4  -2    2.57    1.46
  13   4  -2    8.76    2.29
  13   4  -2    4.89    0.56
  13   4  -2    0.72    3.39
 -13  -4   2    4.44    0.54
 -13  -4   2    3.05    1.55
 -13  -4   2    3.99    0.73
  12   4  -2    1.12    0.34
  12   4  -2   -0.38    1.14
  12   4  -2    0.40    2.84
  12   4  -2    2.39    2.12
  12   4  -2    0.48    0.27
 -12  -4   2    0.20    0.86
 -12  -4   2   -0.20    0.47
 -12  -4   2    0.93    0.27
  11   4  -2   -0.32    1.06
  11   4  -2    2.79    0.41
  11   4  -2    1.63    1.88
  11   4  -2   -0.67    2.40
  11   4  -2    2.36    0.35
 -11  -4   2    0.23    0.75
 -11  -4   2    2.57    0.49
 -11  -4   2    2.72    0.35
  10   4  -2    4.40    0.57
  10   4  -2    4.51    0.58
  10   4  -2    5.32    1.20
  10   4  -2    6.22    2.10
  10   4  -2    4.37    1.68
 -10  -4   2    4.60    0.65
 -10  -4   2    5.25    0.62
 -10  -4   2    3.95    0.85
   9   4  -2   51.02    4.89
   9   4  -2   48.92    4.90
   9   4  -2   44.47    5.09
   9   4  -2   42.96    5.63
   9   4  -2   42.92    5.41
  -9  -4   2   50.02    4.91
  -9  -4   2   48.80    4.98
   8   4  -2    2.21    0.31
   8   4  -2    0.60    1.15
   8   4  -2    0.84    1.37
   8   4  -2    2.17    0.53
   8   4  -2    1.77    0.71
   8   4  -2    2.19    0.28
  -8  -4   2    1.94    0.54
  -8  -4   2    2.66    0.35
  -8  -4   2    1.41    0.54
   7   4  -2    1.85    0.92
   7   4  -2    2.38    0.50
   7   4  -2    2.71    0.32
   7   4  -2    2.83    1.18
   7   4  -2    2.94    0.65
  -7  -4   2    2.69    0.36
  -7  -4   2    2.28    0.50
   6   4  -2    9.28    1.20
   6   4  -2    9.40    0.97
   6   4  -2   10.25    0.97
   6   4  -2    7.10    1.37
  -6  -4   2    9.74    1.00
  -6  -4   2    7.16    1.08
  -6  -4   2    9.34    1.00
   5   4  -2    5.67    0.85
   5   4  -2    8.19    0.73
  -5  -4   2    6.87    0.76
  -5  -4   2    5.46    0.84
  -5  -4   2    6.80    0.77
  -5  -4   2    7.16    0.76
   4   4  -2    0.32    0.32
  -4  -4   2   -0.05    0.11
  -4  -4   2   -0.45    0.24
  -4  -4   2    0.05    0.18
  -4  -4   2    0.14    0.14
   3   4  -2   77.85    7.27
   3   4  -2   73.09    7.24
  -3  -4   2   72.21    7.22
  -3  -4   2   64.37    7.21
  -3  -4   2   64.97    7.21
  -3  -4   2   75.71    7.23
  -3  -4   2   69.31    7.21
   2   4  -2    1.80    0.41
  -2  -4   2    1.45    0.29
  -2  -4   2    1.56    0.19
  -2  -4   2    1.65    0.20
  -2  -4   2    1.69    0.26
  -2  -4   2    1.51    0.24
   1   4  -2   97.41    9.78
   1   4  -2   98.98    9.75
  -1  -4   2   95.03    9.74
  -1  -4   2   98.03    9.74
  -1  -4   2   88.08    9.73
  -1  -4   2  101.12    9.76
  -1  -4   2   93.37    9.74
  -1  -4   2   95.65    9.78
   0   4  -2   51.24    4.73
   0  -4   2   50.63    4.74
   0  -4   2   40.70    4.72
   0  -4   2   43.54    4.73
  -1   4  -2  460.19   48.48
   1  -4   2  494.96   48.50
  -2   4  -2    2.86    0.36
  -2   4  -2    2.60    0.67
  -2   4  -2    1.54    0.21
  -2   4  -2    1.96    0.23
  -2   4  -2    2.54    0.67
   2  -4   2    1.59    0.23
   2  -4   2    1.31    0.65
   2  -4   2    2.22    0.23
   2  -4   2    2.46    0.58
   2  -4   2    2.44    0.38
  -3   4  -2    0.16    0.71
  -3   4  -2    1.42    0.33
  -3   4  -2    1.82    0.19
  -3   4  -2    1.57    0.20
  -3   4  -2    0.97    0.32
  -3   4  -2    1.22    0.69
   3  -4   2    1.57    0.20
   3  -4   2    1.02    0.79
   3  -4   2    0.48    0.36
   3  -4   2    0.89    0.61
   3  -4   2    1.94    0.19
   3  -4   2    0.43    0.52
   3  -4   2    0.88    0.28
   3  -4   2    1.20    0.36
  -4   4  -2   67.71    7.29
  -4   4  -2   72.54    7.59
  -4   4  -2   73.37    7.32
  -4   4  -2   76.64    7.47
  -4   4  -2   72.56    7.34
  -4   4  -2   64.90    7.28
   4  -4   2   77.91    7.45
   4  -4   2   65.31    7.28
   4  -4   2   72.65    7.34
   4  -4   2   71.21    7.31
   4  -4   2   78.61    7.51
   4  -4   2   65.89    7.29
   4  -4   2   77.81    7.32
  -5   4  -2    8.76    1.04
  -5   4  -2   10.97    1.19
  -5   4  -2   12.87    1.80
  -5   4  -2   11.98    1.77
  -5   4  -2   10.25    1.07
  -5   4  -2    9.62    1.19
   5  -4   2   10.84    1.15
   5  -4   2   11.45    1.62
   5  -4   2    9.26    1.06
   5  -4   2   10.86    1.25
   5  -4   2   11.99    1.70
   5  -4   2    9.20    1.05
   5  -4   2   11.98    1.20
  -6   4  -2    0.29    0.13
  -6   4  -2    1.25    1.06
  -6   4  -2    0.70    0.41
  -6   4  -2    0.54    0.41
  -6   4  -2    0.09    1.03
  -6   4  -2    0.47    0.19
   6  -4   2    0.27    0.15
   6  -4   2   -0.39    0.52
   6  -4   2   -0.87    1.22
   6  -4   2    0.14    0.36
   6  -4   2    0.78    0.45
   6  -4   2    0.23    0.16
   6  -4   2    0.40    0.95
  -7   4  -2   58.90    5.78
  -7   4  -2   53.35    5.43
  -7   4  -2   51.17    5.35
   7  -4   2   47.92    5.34
   7  -4   2   53.39    5.40
   7  -4   2   48.35    5.34
   7  -4   2   63.96    6.11
  -8   4  -2   23.24    2.18
  -8   4  -2   21.93    2.20
  -8   4  -2   19.74    2.32
   8  -4   2   17.60    2.46
   8  -4   2   21.84    2.17
   8  -4   2   17.46    2.31
  -9   4  -2   28.99    4.53
  -9   4  -2   32.06    3.50
  -9   4  -2   34.67    3.37
   9  -4   2   35.08    3.36
   9  -4   2   36.32    5.00
   9  -4   2   34.78    3.66
   9  -4   2   28.78    3.49
   9  -4   2   30.55    3.36
 -10   4  -2    3.59    2.15
 -10   4  -2    3.13    0.49
 -10   4  -2    2.33    0.78
  10  -4   2    2.41    0.91
  10  -4   2    3.85    0.49
  10  -4   2    3.17    0.46
  10  -4   2    3.11    1.10
  10  -4   2    3.90    2.83
 -11   4  -2   53.81    5.45
 -11   4  -2   52.76    5.44
 -11   4  -2   49.52    6.69
  11  -4   2   49.14    5.59
  11  -4   2   53.59    7.49
  11  -4   2   56.14    5.43
 -12   4  -2   11.70    3.49
 -12   4  -2   22.53    2.11
 -12   4  -2   21.02    2.12
  12  -4   2   15.11    4.49
  12  -4   2   14.44    2.50
  12  -4   2   20.98    2.08
  12  -4   2   16.50    2.50
 -13   4  -2   21.96    6.44
 -13   4  -2   25.17    2.67
 -13   4  -2   25.36    2.70
  13  -4   2   22.15    3.34
  13  -4   2   16.38    5.27
  13  -4   2   26.66    2.65
 -14   4  -2    1.00    0.60
 -14   4  -2    2.52    3.35
 -14   4  -2   -0.04    0.44
  14  -4   2    0.13    0.54
  14  -4   2   -1.26    4.76
  14  -4   2   -0.13    1.20
 -15   4  -2   -1.19    0.64
 -15   4  -2   -0.11    0.46
 -15   4  -2   -1.32    3.47
  15  -4   2   -8.47    4.99
  15  -4   2    0.56    0.42
  15  -4   2   -2.12    1.39
  16  -4   2   -0.70    5.42
  16   3  -2   -4.04    7.80
  16   3  -2    1.27    1.85
 -16  -3   2    2.63    1.48
 -16  -3   2    2.46    0.80
  15   3  -2    2.19    1.60
  15   3  -2    3.27    0.51
  15   3  -2    0.48    4.24
 -15  -3   2    1.53    1.36
  14   3  -2    0.92    1.52
  14   3  -2    3.49    0.48
  14   3  -2   -1.38    3.81
 -14  -3   2    2.44    1.17
 -14  -3   2    2.86    0.69
  13   3  -2   -2.20    3.32
  13   3  -2    1.94    2.19
  13   3  -2   -0.60    0.34
  13   3  -2   -0.02    0.28
  13   3  -2   -1.54    2.35
 -13  -3   2   -1.00    0.92
 -13  -3   2    0.70    0.41
  12   3  -2    2.96    0.49
  12   3  -2    1.72    2.02
  12   3  -2   -1.54    2.91
  12   3  -2    3.57    0.46
  12   3  -2    2.31    1.28
 -12  -3   2    2.65    0.84
 -12  -3   2    3.76    0.45
 -12  -3   2    2.82    0.57
  11   3  -2   -1.07    2.31
  11   3  -2    0.11    0.29
  11   3  -2    1.63    1.80
  11   3  -2   -0.36    0.99
  11   3  -2   -0.14    0.23
 -11  -3   2    0.36    0.38
 -11  -3   2    0.33    0.24
 -11  -3   2   -0.12    0.67
  10   3  -2    3.97    0.52
  10   3  -2    6.38    2.15
  10   3  -2    3.70    1.78
  10   3  -2    3.58    0.48
  10   3  -2    4.52    1.05
 -10  -3   2    4.12    0.50
 -10  -3   2    3.44    0.75
 -10  -3   2    4.88    0.56
   9   3  -2   33.40    3.87
   9   3  -2   29.84    3.14
   9   3  -2   28.66    3.13
   9   3  -2   31.10    3.39
   9   3  -2   37.00    4.19
  -9  -3   2   28.84    3.13
  -9  -3   2   32.45    3.23
  -9  -3   2   31.53    3.15
   8   3  -2   12.45    1.27
   8   3  -2   10.13    1.73
   8   3  -2   13.09    1.45
   8   3  -2   12.81    1.26
   8   3  -2   10.18    1.90
  -8  -3   2   12.58    1.41
  -8  -3   2   11.06    1.25
  -8  -3   2   12.97    1.30
  -8  -3   2   12.86    1.26
  -8  -3   2   12.18    1.46
  -8  -3   2    9.27    1.63
   7   3  -2   32.80    3.24
   7   3  -2   26.92    3.58
   7   3  -2   27.70    3.74
   7   3  -2   35.42    3.24
   7   3  -2   30.69    3.38
   7   3  -2   30.92    3.31
  -7  -3   2   32.95    3.37
  -7  -3   2   28.72    3.33
  -7  -3   2   33.63    3.24
   6   3  -2   57.37    5.55
   6   3  -2   53.39    5.50
   6   3  -2   55.94    5.46
   6   3  -2   53.77    5.46
   6   3  -2   50.90    5.70
   6   3  -2   48.79    5.62
  -6  -3   2   56.65    5.49
  -6  -3   2   52.69    5.52
  -6  -3   2   51.73    5.46
  -6  -3   2   54.23    5.47
  -6  -3   2   53.26    5.47
  -6  -3   2   54.54    5.46
   5   3  -2   41.01    4.67
   5   3  -2   47.76    4.55
   5   3  -2   44.68    4.47
   5   3  -2   39.47    4.62
   5   3  -2   43.49    4.48
  -5  -3   2   43.81    4.48
  -5  -3   2   44.61    4.53
  -5  -3   2   44.32    4.50
  -5  -3   2   45.85    4.48
   4   3  -2   37.49    4.24
  -4  -3   2   43.83    4.25
  -4  -3   2   45.42    4.26
  -4  -3   2   38.38    4.24
  -4  -3   2   44.11    4.28
  -3  -3   2    2.27    0.30
  -3  -3   2    2.45    0.27
  -3  -3   2    2.30    0.32
  -3  -3   2    3.15    0.36
   2   3  -2   64.19    7.14
   2   3  -2   72.40    7.17
   2   3  -2   64.64    7.14
  -2  -3   2   71.72    7.14
  -2  -3   2   70.98    7.13
  -2  -3   2   69.17    7.13
  -2  -3   2   73.21    7.14
  -2  -3   2   76.10    7.15
   1   3  -2   69.86    7.12
   1   3  -2   78.14    7.14
   1   3  -2   64.98    7.11
   1   3  -2   65.76    7.11
   1   3  -2   63.51    7.10
   1   3  -2   63.04    7.10
  -1  -3   2   75.72    7.14
  -1  -3   2   77.57    7.12
  -1  -3   2   66.75    7.10
  -1  -3   2   73.38    7.11
  -1  -3   2   73.75    7.11
  -1  -3   2   68.40    7.10
   0   3  -2   17.83    1.56
   0   3  -2   14.20    1.56
   0   3  -2   14.70    1.56
   0   3  -2   14.54    1.56
   0  -3   2   15.15    1.57
  -1   3  -2  750.95   77.31
   1  -3   2  689.78   74.38
   1  -3   2  750.65   77.31
  -2   3  -2  139.65   14.28
  -2   3  -2  142.30   14.34
  -2   3  -2  150.50   14.30
  -2   3  -2  148.76   14.34
   2  -3   2  140.16   14.34
   2  -3   2  138.20   14.29
   2  -3   2  136.09   14.27
   2  -3   2  137.72   14.28
   2  -3   2  124.12   14.27
   2  -3   2  149.33   14.29
  -3   3  -2  224.26   23.46
  -3   3  -2  243.80   23.52
  -3   3  -2  220.38   23.45
  -3   3  -2  241.96   23.52
   3  -3   2  218.76   23.45
   3  -3   2  233.55   23.50
   3  -3   2  239.46   23.52
   3  -3   2  221.43   23.46
   3  -3   2  235.65   23.45
  -4   3  -2   81.60    8.66
  -4   3  -2   83.18    8.65
   4  -3   2   92.43    8.76
   4  -3   2   82.90    8.67
   4  -3   2   88.49    8.64
   4  -3   2   81.22    8.64
  -5   3  -2   13.95    1.57
  -5   3  -2   18.62    2.07
  -5   3  -2   15.74    1.66
  -5   3  -2   16.32    1.65
   5  -3   2   16.73    1.64
   5  -3   2   13.10    1.56
   5  -3   2   16.82    1.70
   5  -3   2   13.70    1.56
   5  -3   2   16.97    2.06
   5  -3   2   15.46    1.63
  -6   3  -2  219.03   23.10
  -6   3  -2  243.78   23.22
  -6   3  -2  221.40   23.05
  -6   3  -2  211.65   23.05
  -6   3  -2  224.56   23.08
  -6   3  -2  230.27   23.21
   6  -3   2  225.91   23.08
   6  -3   2  237.40   23.20
   6  -3   2  204.50   23.05
   6  -3   2  252.47   23.26
   6  -3   2  236.79   23.12
   6  -3   2  239.71   23.08
   6  -3   2  209.64   23.05
  -7   3  -2   29.82    3.24
  -7   3  -2   32.98    3.13
  -7   3  -2   28.33    3.15
  -7   3  -2   31.68    3.23
   7  -3   2   31.08    3.21
   7  -3   2   27.56    3.22
   7  -3   2   30.10    3.31
   7  -3   2   27.95    4.07
   7  -3   2   33.37    3.15
  -8   3  -2  142.27   16.68
  -8   3  -2  158.26   16.71
  -8   3  -2  162.79   16.46
  -8   3  -2  157.72   16.41
  -8   3  -2  162.13   16.42
  -8   3  -2  175.50   16.42
   8  -3   2  162.44   16.45
   8  -3   2  151.91   17.00
   8  -3   2  172.47   16.41
   8  -3   2  160.95   16.42
   8  -3   2  165.77   16.53
   8  -3   2  161.20   16.84
  -9   3  -2   30.80    3.22
  -9   3  -2   29.29    3.10
  -9   3  -2   30.90    4.20
  -9   3  -2   33.47    3.08
   9  -3   2   29.31    3.07
   9  -3   2   27.98    4.04
   9  -3   2   26.09    3.20
   9  -3   2   32.32    4.70
   9  -3   2   27.94    3.35
 -10   3  -2    4.58    2.13
 -10   3  -2    3.92    0.67
 -10   3  -2    4.31    0.55
  10  -3   2    2.06    1.07
  10  -3   2    0.17    2.51
  10  -3   2    3.20    0.94
  10  -3   2    3.64    0.53
  10  -3   2    4.95    0.53
 -11   3  -2   29.86    3.02
 -11   3  -2   29.33    3.02
 -11   3  -2   28.06    3.09
  11  -3   2   24.56    3.45
  11  -3   2   32.51    3.03
  11  -3   2   31.43    3.02
  11  -3   2   22.31    4.48
  11  -3   2   23.31    3.24
 -12   3  -2   24.90    2.38
 -12   3  -2   24.57    2.39
 -12   3  -2   17.14    3.64
 -12   3  -2   24.15    2.53
  12  -3   2   13.14    4.46
  12  -3   2   23.02    2.35
  12  -3   2   18.24    2.71
  12  -3   2   18.04    2.75
 -13   3  -2    6.49    1.03
 -13   3  -2    4.39    0.68
 -13   3  -2    5.84    0.77
 -13   3  -2    6.58    3.04
  13  -3   2    4.17    4.84
  13  -3   2    3.58    1.34
  13  -3   2    3.91    1.54
  13  -3   2    4.44    0.65
 -14   3  -2    0.05    3.19
 -14   3  -2    0.37    0.58
 -14   3  -2   -1.27    0.93
 -14   3  -2   -0.28    0.43
  14  -3   2   -8.67    4.67
  14  -3   2   -1.37    1.50
  14  -3   2    0.11    0.41
 -15   3  -2    1.55    0.67
 -15   3  -2   -0.72    0.47
 -15   3  -2   -1.77    3.35
  15  -3   2   -1.66    1.56
  15  -3   2   -0.19    0.42
  15  -3   2   -5.68    5.13
 -16   3  -2    0.61    0.72
  16  -3   2   -0.53    1.46
  16  -3   2    0.18    0.47
  16  -3   2   -9.92    6.31
  16   2  -2   -3.17    5.73
  16   2  -2   -0.36    1.63
  16   2  -2    1.70    0.44
 -16  -2   2    3.60    2.04
 -16  -2   2    1.94    0.76
  15   2  -2    3.72    4.34
  15   2  -2    0.95    1.54
  15   2  -2    3.72    0.57
 -15  -2   2    4.65    0.87
 -15  -2   2    5.45    1.35
  14   2  -2    0.17    0.33
  14   2  -2   -0.85    1.40
  14   2  -2    2.49    3.95
 -14  -2   2    2.12    3.83
 -14  -2   2    1.72    1.32
 -14  -2   2    0.59    0.58
 -14  -2   2    0.41    0.33
  13   2  -2    9.72    1.99
  13   2  -2   12.17    1.43
  13   2  -2    7.52    4.15
  13   2  -2   11.13    2.66
 -13  -2   2    9.29    4.12
 -13  -2   2   14.29    1.38
 -13  -2   2   13.47    1.61
 -13  -2   2   12.12    1.62
  12   2  -2    4.71    0.69
  12   2  -2    2.09    1.28
  12   2  -2    1.89    2.96
  12   2  -2    4.96    0.56
  12   2  -2    4.75    2.19
 -12  -2   2    4.76    0.65
 -12  -2   2    4.33    0.56
 -12  -2   2    0.60    3.40
 -12  -2   2    3.10    0.90
  11   2  -2    0.56    1.84
  11   2  -2   -0.56    1.02
  11   2  -2    0.09    0.23
  11   2  -2    1.84    2.53
  11   2  -2   -0.58    0.28
 -11  -2   2    0.03    0.24
 -11  -2   2    0.14    0.36
 -11  -2   2   -0.78    0.61
 -11  -2   2   -0.74    2.87
  10   2  -2   37.12    4.14
  10   2  -2   36.96    3.87
  10   2  -2   41.34    4.70
  10   2  -2   39.93    3.88
 -10  -2   2   40.12    3.94
 -10  -2   2   34.19    3.86
 -10  -2   2   34.24    4.57
 -10  -2   2   38.78    3.88
   9   2  -2   11.48    1.43
   9   2  -2    9.64    1.92
   9   2  -2    8.92    2.00
   9   2  -2   10.96    1.10
   9   2  -2   11.26    1.12
  -9  -2   2   10.31    1.14
  -9  -2   2   10.36    1.29
  -9  -2   2    9.21    1.10
  -9  -2   2    8.71    1.71
   8   2  -2    1.78    0.29
   8   2  -2    3.60    1.38
   8   2  -2    2.53    0.32
   8   2  -2    1.89    0.66
   8   2  -2    1.04    1.11
   8   2  -2    3.09    0.51
  -8  -2   2    2.62    1.01
  -8  -2   2    3.35    1.07
  -8  -2   2    2.21    0.28
  -8  -2   2    2.54    0.48
  -8  -2   2    2.34    0.34
  -8  -2   2    3.27    0.62
  -8  -2   2    2.19    0.30
   7   2  -2    8.66    0.99
   7   2  -2    6.41    1.19
   7   2  -2    7.15    0.76
   7   2  -2    7.42    0.75
   7   2  -2    6.67    0.94
   7   2  -2    6.58    1.38
  -7  -2   2    6.99    0.75
  -7  -2   2    6.94    0.79
  -7  -2   2    7.70    0.97
  -7  -2   2    5.21    1.17
  -7  -2   2    6.81    0.75
  -7  -2   2    7.26    0.88
  -7  -2   2    6.34    1.17
   6   2  -2   32.82    4.17
   6   2  -2   40.29    3.95
   6   2  -2   40.47    4.00
   6   2  -2   32.06    4.25
   6   2  -2   41.20    3.95
   6   2  -2   41.77    4.05
  -6  -2   2   37.42    3.94
  -6  -2   2   39.05    3.95
  -6  -2   2   38.68    3.95
  -6  -2   2   39.94    3.95
  -6  -2   2   38.43    4.01
  -6  -2   2   38.88    3.98
   5   2  -2   96.76    9.47
   5   2  -2   88.07    9.38
   5   2  -2  104.16    9.51
   5   2  -2   85.26    9.37
   5   2  -2  101.74    9.43
  -5  -2   2   87.24    9.38
  -5  -2   2   95.44    9.46
  -5  -2   2   95.53    9.42
  -5  -2   2   97.17    9.39
  -5  -2   2   90.72    9.38
  -5  -2   2   83.63    9.37
  -5  -2   2   86.08    9.38
   4   2  -2   41.57    4.28
   4   2  -2   40.04    4.28
  -4  -2   2   40.59    4.28
  -4  -2   2   39.98    4.28
  -4  -2   2   44.18    4.28
  -4  -2   2   46.55    4.29
   3   2  -2  232.22   23.62
  -3  -2   2  232.99   23.62
   2   2  -2    2.11    0.24
   2   2  -2    2.15    0.24
   2   2  -2    2.30    0.27
   2   2  -2    2.02    0.26
  -2  -2   2    2.12    0.25
  -2  -2   2    2.28    0.24
  -2  -2   2    2.25    0.27
  -2  -2   2    2.35    0.29
  -2  -2   2    2.38    0.28
  -2  -2   2    2.47    0.31
   1   2  -2  463.07   45.55
   1   2  -2  425.29   44.50
  -1  -2   2  459.45   45.48
  -1  -2   2  409.62   44.48
   0   2  -2  223.16   23.43
   0   2  -2  202.74   21.71
   0  -2   2  208.87   21.75
   0  -2   2  207.04   23.27
  -1   2  -2   41.16    4.69
  -1   2  -2   49.22    4.70
   1  -2   2   48.30    4.70
  -2   2  -2    2.89    0.34
  -2   2  -2    3.86    0.43
  -2   2  -2    3.36    0.36
  -2   2  -2    2.75    0.35
  -2   2  -2    3.41    0.43
   2  -2   2    3.46    0.41
   2  -2   2    3.01    0.34
   2  -2   2    3.58    0.35
   2  -2   2    3.75    0.43
   2  -2   2    3.53    0.46
   2  -2   2    3.04    0.35
  -3   2  -2  255.49   23.22
  -3   2  -2  223.46   23.21
   3  -2   2  214.82   23.16
   3  -2   2  218.72   23.15
  -4   2  -2  147.26   14.73
  -4   2  -2  144.10   14.74
  -4   2  -2  147.21   14.71
   4  -2   2  147.03   14.73
   4  -2   2  132.50   14.71
   4  -2   2  151.85   14.75
  -5   2  -2  111.61   11.39
  -5   2  -2  118.62   11.56
  -5   2  -2  110.94   11.43
  -5   2  -2  113.71   11.41
  -5   2  -2  109.52   11.54
  -5   2  -2  107.01   11.38
  -5   2  -2  109.12   11.38
   5  -2   2  113.11   11.41
   5  -2   2  108.00   11.39
   5  -2   2  115.09   11.44
   5  -2   2  111.05   11.53
   5  -2   2  110.93   11.38
   5  -2   2  120.91   11.60
  -6   2  -2    8.05    1.00
  -6   2  -2    6.44    0.98
  -6   2  -2    6.69    0.85
  -6   2  -2    7.04    1.34
  -6   2  -2    6.87    1.35
  -6   2  -2    7.25    0.80
  -6   2  -2    7.80    0.83
   6  -2   2    8.16    1.02
   6  -2   2    8.34    0.81
   6  -2   2    7.34    0.94
   6  -2   2    7.17    1.30
   6  -2   2    8.40    1.57
   6  -2   2    7.67    0.82
  -7   2  -2  147.75   15.47
  -7   2  -2  161.25   15.42
  -7   2  -2  143.18   15.41
  -7   2  -2  149.48   15.63
  -7   2  -2  153.83   15.42
  -7   2  -2  155.09   15.46
  -7   2  -2  137.72   15.72
   7  -2   2  149.88   15.45
   7  -2   2  141.30   15.61
   7  -2   2  158.17   15.73
   7  -2   2  156.08   15.41
   7  -2   2  159.44   15.42
   7  -2   2  157.49   15.51
  -8   2  -2   55.84    5.40
  -8   2  -2   46.18    5.37
  -8   2  -2   54.82    5.47
  -8   2  -2   60.94    5.95
  -8   2  -2   55.69    5.88
  -8   2  -2   51.39    5.39
   8  -2   2   55.02    5.88
   8  -2   2   50.66    5.38
   8  -2   2   59.15    6.51
   8  -2   2   50.34    5.39
   8  -2   2   52.65    5.54
  -9   2  -2    1.16    0.61
  -9   2  -2   -0.14    1.63
  -9   2  -2    1.53    0.32
  -9   2  -2    1.25    0.48
   9  -2   2    3.48    2.18
   9  -2   2    0.03    0.77
   9  -2   2    1.48    0.30
   9  -2   2    0.58    0.82
   9  -2   2    1.88    0.29
 -10   2  -2    1.35    0.37
 -10   2  -2    1.76    2.02
 -10   2  -2    1.58    0.58
 -10   2  -2    1.66    0.36
  10  -2   2    0.45    1.03
  10  -2   2    1.89    0.34
  10  -2   2    2.56    2.62
  10  -2   2    1.58    0.32
  10  -2   2    3.33    1.80
  10  -2   2    2.03    0.90
 -11   2  -2    0.91    0.33
 -11   2  -2    0.43    0.64
 -11   2  -2    0.39    0.37
 -11   2  -2    0.78    2.26
  11  -2   2   -3.33    3.03
  11  -2   2    0.28    0.28
  11  -2   2    0.08    0.29
  11  -2   2   -0.26    0.99
  11  -2   2   -1.18    1.03
 -12   2  -2    4.69    0.63
 -12   2  -2    5.30    0.89
 -12   2  -2    3.03    2.59
 -12   2  -2    4.86    0.66
  12  -2   2    4.87    0.60
  12  -2   2    6.34    3.50
  12  -2   2    2.98    1.19
  12  -2   2    3.42    0.67
  12  -2   2    2.28    1.25
 -13   2  -2    1.45    0.45
 -13   2  -2    3.71    0.93
 -13   2  -2    2.25    2.91
 -13   2  -2    1.64    0.56
  13  -2   2   -2.48    8.28
  13  -2   2    0.77    1.48
  13  -2   2    1.23    0.41
 -14   2  -2   -0.10    0.58
 -14   2  -2   -1.20    3.00
 -14   2  -2   -0.68    1.05
 -14   2  -2    0.61    0.43
  14  -2   2   -1.31    1.46
  14  -2   2    0.64    0.40
  14  -2   2    0.80    4.71
 -15   2  -2    3.78    0.78
 -15   2  -2    3.87    1.20
 -15   2  -2    5.84    3.27
  15  -2   2    3.58    0.61
  15  -2   2    2.60    1.72
  15  -2   2    3.49    5.27
 -16   2  -2    4.00    0.85
  16  -2   2   -6.93    8.43
  16  -2   2    2.36    1.86
  16  -2   2    3.44    0.61
  16   1  -2   -2.03    4.84
  16   1  -2    5.07    0.68
  16   1  -2    3.04    1.84
 -16  -1   2    4.50    0.90
  15   1  -2    0.32    4.29
  15   1  -2    1.35    0.42
  15   1  -2   -0.10    1.69
 -15  -1   2    1.47    0.69
 -15  -1   2    3.97    2.76
 -15  -1   2    2.07    1.18
  14   1  -2   13.18    4.47
  14   1  -2   20.41    2.06
  14   1  -2   14.94    2.60
 -14  -1   2   20.68    2.18
 -14  -1   2   21.04    2.47
 -14  -1   2   17.33    3.30
  13   1  -2    6.20    0.84
  13   1  -2    4.65    1.45
  13   1  -2    7.33    2.39
  13   1  -2    6.30    5.57
  13   1  -2    8.07    0.88
 -13  -1   2    5.97    1.17
 -13  -1   2    8.27    0.89
 -13  -1   2    6.94    0.88
 -13  -1   2    3.23    2.40
  12   1  -2    3.15    1.17
  12   1  -2   -0.74    3.01
  12   1  -2    3.31    0.46
  12   1  -2    4.92    2.19
  12   1  -2    3.64    0.49
 -12  -1   2    2.79    0.86
 -12  -1   2    2.84    0.53
 -12  -1   2    1.54    2.05
 -12  -1   2    2.94    0.46
  11   1  -2   31.35    3.15
  11   1  -2   29.52    3.55
  11   1  -2   32.18    3.17
  11   1  -2   24.74    3.83
  11   1  -2   23.17    4.16
 -11  -1   2   33.36    3.27
 -11  -1   2   24.88    4.25
 -11  -1   2   31.82    3.19
 -11  -1   2   31.57    3.16
  10   1  -2    1.41    2.19
  10   1  -2    1.68    1.65
  10   1  -2    2.08    0.31
  10   1  -2    0.83    0.86
 -10  -1   2    0.93    0.34
 -10  -1   2    0.86    0.56
 -10  -1   2   -0.10    1.52
   9   1  -2    0.09    0.18
   9   1  -2    0.20    0.21
   9   1  -2    0.13    0.68
   9   1  -2    0.17    1.33
   9   1  -2   -0.08    1.73
  -9  -1   2   -0.82    1.28
  -9  -1   2   -0.04    0.24
  -9  -1   2    0.47    0.41
  -9  -1   2    0.06    0.20
   8   1  -2    3.89    0.44
   8   1  -2    1.96    0.72
   8   1  -2    2.34    0.59
   8   1  -2    3.92    0.43
  -8  -1   2    3.14    0.41
  -8  -1   2    3.85    0.46
  -8  -1   2    3.30    0.54
  -8  -1   2    4.30    0.45
  -8  -1   2    1.87    1.09
  -8  -1   2    4.45    0.63
  -8  -1   2    2.89    1.14
   7   1  -2   35.60    3.51
   7   1  -2   36.40    3.51
   7   1  -2   29.13    3.85
   7   1  -2   34.04    3.57
   7   1  -2   30.30    3.98
   7   1  -2   35.40    3.63
  -7  -1   2   32.33    3.59
  -7  -1   2   33.62    3.52
  -7  -1   2   33.52    3.50
  -7  -1   2   35.34    3.54
  -7  -1   2   35.95    3.51
  -7  -1   2   35.68    3.51
   6   1  -2   57.10    5.68
   6   1  -2   51.13    5.50
   6   1  -2   58.53    5.58
   6   1  -2   54.73    5.54
   6   1  -2   51.02    5.50
   6   1  -2   59.77    5.76
  -6  -1   2   48.89    5.49
  -6  -1   2   52.49    5.50
  -6  -1   2   51.31    5.50
  -6  -1   2   54.73    5.55
  -6  -1   2   57.59    5.52
  -6  -1   2   55.93    5.68
  -6  -1   2   51.89    5.66
  -6  -1   2   55.84    5.51
   5   1  -2  219.11   21.82
   5   1  -2  237.20   21.86
  -5  -1   2  211.57   21.78
  -5  -1   2  198.07   21.78
  -5  -1   2  207.80   21.81
   4   1  -2   41.32    4.49
   4   1  -2   41.97    4.50
  -4  -1   2   43.32    4.50
  -4  -1   2   50.50    4.50
   3   1  -2  593.48   65.30
   3   1  -2  697.66   68.73
  -3  -1   2  674.50   68.93
  -3  -1   2  618.06   65.39
   2   1  -2   15.29    1.59
   2   1  -2   15.02    1.59
  -2  -1   2   16.96    1.59
  -2  -1   2   15.12    1.58
   1   1  -2   48.58    4.83
  -1  -1   2   46.27    4.81
   0   1  -2  193.64   21.57
   0   1  -2  190.83   19.73
   0  -1   2  184.42   19.72
  -1   1  -2  248.44   28.42
  -1   1  -2  236.62   25.82
   1  -1   2  257.77   25.94
   1  -1   2  237.82   28.22
  -2   1  -2  125.04   12.74
  -2   1  -2  120.07   12.72
  -2   1  -2  118.80   12.73
  -2   1  -2  137.82   12.78
   2  -1   2  130.47   12.74
   2  -1   2  120.38   12.73
  -3   1  -2   53.49    5.44
  -3   1  -2   54.03    5.42
   3  -1   2   53.69    5.43
   3  -1   2   55.14    5.45
   3  -1   2   50.31    5.42
  -4   1  -2   86.57    8.54
  -4   1  -2   78.25    8.63
  -4   1  -2   83.89    8.51
  -4   1  -2   84.13    8.55
  -4   1  -2   83.57    8.65
  -4   1  -2   82.84    8.52
  -4   1  -2   81.22    8.52
   4  -1   2   81.21    8.51
   4  -1   2   86.69    8.56
   4  -1   2   86.76    8.54
   4  -1   2   86.85    8.68
   4  -1   2   84.59    8.51
   4  -1   2   83.12    8.64
  -5   1  -2    2.27    0.81
  -5   1  -2    2.05    0.25
  -5   1  -2    2.37    0.86
  -5   1  -2    2.29    0.40
  -5   1  -2    2.54    0.42
  -5   1  -2    1.97    0.27
  -5   1  -2    2.15    0.35
   5  -1   2    1.84    0.79
   5  -1   2    2.13    0.38
   5  -1   2    1.69    0.25
   5  -1   2    2.41    0.49
   5  -1   2    3.02    1.05
   5  -1   2    2.06    0.27
  -6   1  -2   53.45    5.31
  -6   1  -2   48.29    5.52
  -6   1  -2   48.72    5.32
  -6   1  -2   50.75    5.27
  -6   1  -2   56.67    5.59
  -6   1  -2   49.29    5.26
  -6   1  -2   51.35    5.27
   6  -1   2   53.13    5.31
   6  -1   2   53.31    5.36
   6  -1   2   57.71    5.70
   6  -1   2   52.57    5.26
   6  -1   2   49.64    5.52
   6  -1   2   50.43    5.27
  -7   1  -2   24.20    2.85
  -7   1  -2   20.99    2.14
  -7   1  -2   20.81    2.24
  -7   1  -2   21.48    2.17
  -7   1  -2   21.97    3.14
  -7   1  -2   17.81    2.12
  -7   1  -2   23.34    2.25
   7  -1   2   23.27    2.78
   7  -1   2   20.74    2.23
   7  -1   2   19.84    2.13
   7  -1   2   21.53    2.35
   7  -1   2   19.84    2.13
  -8   1  -2   22.91    2.22
  -8   1  -2   18.01    2.36
  -8   1  -2   17.98    2.27
  -8   1  -2   22.59    2.20
   8  -1   2   23.97    2.21
   8  -1   2   21.71    2.22
   8  -1   2   18.28    2.49
  -9   1  -2    4.09    1.78
  -9   1  -2    5.63    0.82
  -9   1  -2    5.62    0.71
  -9   1  -2    7.27    0.77
   9  -1   2    7.04    0.73
   9  -1   2    5.97    0.75
   9  -1   2    5.84    1.78
   9  -1   2    4.88    1.11
   9  -1   2    4.14    2.33
 -10   1  -2   32.87    3.37
 -10   1  -2   32.28    3.43
 -10   1  -2   33.54    3.37
 -10   1  -2   32.38    4.62
  10  -1   2   33.42    3.36
  10  -1   2   33.78    3.71
  10  -1   2   34.72    4.84
  10  -1   2   29.86    3.36
 -11   1  -2    0.99    0.40
 -11   1  -2    2.20    2.23
 -11   1  -2    0.14    0.32
 -11   1  -2    0.74    0.69
  11  -1   2   -2.08    2.97
  11  -1   2    0.82    0.30
  11  -1   2    1.38    1.87
  11  -1   2    0.42    0.31
  11  -1   2   -0.61    1.04
 -12   1  -2    6.30    0.77
 -12   1  -2    4.43    2.54
 -12   1  -2    5.93    1.00
 -12   1  -2    6.19    0.72
  12  -1   2    5.76    0.69
  12  -1   2    5.81    3.57
  12  -1   2    4.28    1.29
  12  -1   2    4.94    0.70
  12  -1   2    3.85    1.40
 -13   1  -2    0.60    0.93
 -13   1  -2    0.17    2.69
 -13   1  -2    0.95    0.53
 -13   1  -2   -0.38    0.39
  13  -1   2    0.08    0.35
  13  -1   2    0.29    4.02
  13  -1   2   -0.09    1.25
  13  -1   2   -1.21    1.43
 -14   1  -2   11.98    3.45
 -14   1  -2   13.86    1.42
 -14   1  -2   11.93    1.70
 -14   1  -2   13.23    1.57
  14  -1   2   11.98    1.90
  14  -1   2    6.50    4.83
  14  -1   2    6.78    2.00
  14  -1   2   12.44    1.41
 -15   1  -2    0.46    1.32
 -15   1  -2    1.19    0.67
 -15   1  -2    5.12    3.53
  15  -1   2   -1.30    1.51
  15  -1   2   -1.57    5.04
  15  -1   2    0.17    0.41
 -16   1  -2    5.63    0.94
 -16   1  -2    4.66    1.43
  16  -1   2    3.89    1.91
  16  -1   2    3.71    9.05
  16  -1   2    4.90    0.73
  16   0  -2    0.58    0.42
  16   0  -2   -0.75    4.87
  16   0  -2    0.85    1.75
 -16   0   2    0.29    0.72
  15   0  -2    4.84    4.42
  15   0  -2    3.33    0.51
  15   0  -2    1.57    1.73
 -15   0   2    2.29    2.69
 -15   0   2    1.25    0.68
  14   0  -2    2.70    0.45
  14   0  -2   -0.23    3.87
  14   0  -2    1.03    1.41
 -14   0   2    1.48    1.01
 -14   0   2   -0.22    2.59
 -14   0   2    2.08    0.60
 -14   0   2    2.29    0.51
  13   0  -2    2.22    1.30
  13   0  -2    1.16    0.43
  13   0  -2    2.12    0.40
  13   0  -2    2.05    3.52
 -13   0   2    2.75    0.55
 -13   0   2    2.95    2.42
 -13   0   2    2.54    0.42
 -13   0   2    3.14    0.89
  12   0  -2   -0.13    2.22
  12   0  -2   -1.82    2.96
  12   0  -2    0.25    1.01
  12   0  -2   -0.59    0.30
  12   0  -2   -0.07    0.28
 -12   0   2   -0.42    0.41
 -12   0   2   -0.16    2.09
 -12   0   2    0.38    0.75
 -12   0   2   -0.27    0.30
  11   0  -2   13.54    3.37
  11   0  -2   17.90    2.49
  11   0  -2   19.81    2.01
  11   0  -2   21.18    2.00
  11   0  -2   15.25    2.89
 -11   0   2   19.92    2.01
 -11   0   2   18.69    2.17
 -11   0   2   13.22    2.82
 -11   0   2   19.65    2.04
  10   0  -2   -1.39    2.19
  10   0  -2    1.99    1.70
  10   0  -2    5.29    0.54
  10   0  -2    4.20    0.50
  10   0  -2    1.84    0.91
 -10   0   2    4.00    0.52
 -10   0   2    0.94    1.66
 -10   0   2    3.22    0.60
 -10   0   2    4.17    0.49
 -10   0   2    3.23    0.69
   9   0  -2   20.74    1.93
   9   0  -2   18.23    1.95
   9   0  -2   14.91    2.45
   9   0  -2   17.80    2.22
   9   0  -2   17.83    2.78
  -9   0   2   18.52    1.94
  -9   0   2   18.20    2.02
  -9   0   2   20.07    1.94
  -9   0   2   14.40    2.47
   8   0  -2    9.35    1.34
   8   0  -2   11.24    1.04
   8   0  -2    6.86    1.56
   8   0  -2   10.28    1.05
   8   0  -2    7.82    1.21
   8   0  -2    7.08    1.81
  -8   0   2    8.48    1.13
  -8   0   2    7.44    1.54
  -8   0   2    7.30    1.58
  -8   0   2   10.19    1.02
  -8   0   2   11.99    1.15
  -8   0   2   10.16    1.25
  -8   0   2   10.28    1.06
   7   0  -2   41.48    4.37
   7   0  -2   47.30    4.77
   7   0  -2   41.66    4.37
   7   0  -2   42.60    4.42
   7   0  -2   44.68    4.48
  -7   0   2   38.52    4.36
  -7   0   2   50.49    4.70
  -7   0   2   44.34    4.66
  -7   0   2   46.49    4.39
  -7   0   2   41.60    4.37
  -7   0   2   41.54    4.38
  -7   0   2   40.54    4.44
   6   0  -2    0.33    0.95
   6   0  -2    1.32    0.35
   6   0  -2    1.18    0.44
   6   0  -2    0.73    0.74
   6   0  -2    2.13    0.24
  -6   0   2    2.10    0.24
  -6   0   2    0.62    0.75
  -6   0   2    1.98    0.23
  -6   0   2    1.74    0.24
  -6   0   2    0.45    0.78
  -6   0   2    1.25    0.31
  -6   0   2    1.24    0.41
   5   0  -2    2.37    0.33
   5   0  -2    3.92    0.74
   5   0  -2    1.56    0.22
   5   0  -2    1.32    0.20
  -5   0   2    2.01    0.23
  -5   0   2    1.30    0.21
   4   0  -2    7.22    1.09
   4   0  -2    9.90    0.89
   4   0  -2    9.04    0.90
   4   0  -2    7.65    0.98
   4   0  -2    6.96    1.14
  -4   0   2    7.80    0.89
  -4   0   2    9.23    0.90
  -4   0   2    7.58    0.92
  -4   0   2    9.61    0.89
  -4   0   2    7.53    1.10
   3   0  -2  465.11   48.60
   3   0  -2  486.50   48.61
  -3   0   2  447.85   48.60
  -3   0   2  515.37   48.61
   2   0  -2  181.86   18.07
   2   0  -2  167.60   18.04
   2   0  -2  188.92   18.11
  -2   0   2  175.66   18.06
  -2   0   2  159.01   18.03
  -2   0   2  193.48   18.07
  -1   0   2  324.32   32.95
   0   0  -2  116.68   11.78
   0   0  -2  108.52   11.77
   0   0  -2  119.08   11.79
   0   0   2  119.21   11.78
   0   0   2  118.09   11.79
   0   0   2  113.71   11.78
  -1   0  -2    0.94    0.12
  -1   0  -2    0.93    0.12
  -1   0  -2    1.12    0.13
   1   0   2    1.10    0.13
   1   0   2    0.88    0.12
  -2   0  -2   75.77    7.41
  -2   0  -2   74.31    7.42
   2   0   2   68.71    7.41
  -3   0  -2   74.66    8.10
  -3   0  -2   83.84    8.20
  -3   0  -2   78.02    8.12
  -3   0  -2   75.39    8.10
  -3   0  -2   82.68    8.11
   3   0   2   79.07    8.10
   3   0   2   81.60    8.19
   3   0   2   86.15    8.22
   3   0   2   82.65    8.13
   3   0   2   74.95    8.10
  -4   0  -2   69.55    7.09
  -4   0  -2   73.54    7.11
  -4   0  -2   62.42    6.94
  -4   0  -2   68.88    6.97
  -4   0  -2   69.24    6.99
  -4   0  -2   70.70    6.96
   4   0   2   69.32    6.97
   4   0   2   63.19    6.95
   4   0   2   71.37    7.08
   4   0   2   63.92    6.95
   4   0   2   73.14    7.15
  -5   0  -2    4.12    0.90
  -5   0  -2    2.62    0.35
  -5   0  -2    2.71    0.33
  -5   0  -2    4.44    0.55
  -5   0  -2    3.66    0.48
  -5   0  -2    3.58    0.86
  -5   0  -2    3.76    0.42
   5   0   2    3.36    0.86
   5   0   2    2.98    0.53
   5   0   2    2.22    0.33
   5   0   2    3.51    0.46
   5   0   2    2.74    0.35
   5   0   2    3.81    1.00
  -6   0  -2   26.82    2.76
  -6   0  -2   26.65    2.84
  -6   0  -2   27.74    2.80
  -6   0  -2   23.59    3.17
  -6   0  -2   28.61    2.77
  -6   0  -2   24.83    3.21
   6   0   2   26.46    2.76
   6   0   2   26.77    2.83
   6   0   2   26.43    3.39
   6   0   2   29.11    2.76
   6   0   2   25.32    3.16
   6   0   2   26.54    2.90
  -7   0  -2   14.10    1.42
  -7   0  -2   14.65    1.44
  -7   0  -2   13.62    1.58
  -7   0  -2   11.47    1.88
  -7   0  -2   13.74    1.51
  -7   0  -2   13.19    1.94
  -7   0  -2   12.53    1.57
   7   0   2   13.31    2.16
   7   0   2   13.72    1.56
   7   0   2   12.35    1.70
   7   0   2   12.28    1.89
   7   0   2   14.92    1.43
  -8   0  -2   18.58    2.15
  -8   0  -2   15.04    2.51
  -8   0  -2   20.85    2.05
  -8   0  -2   19.23    2.20
  -8   0  -2   20.18    2.05
   8   0   2   21.90    2.04
   8   0   2   15.58    2.52
   8   0   2   20.03    2.19
   8   0   2   17.75    2.32
   8   0   2   20.41    2.05
  -9   0  -2   62.01    6.24
  -9   0  -2   59.80    6.76
  -9   0  -2   61.79    6.20
  -9   0  -2   61.14    6.20
   9   0   2   61.27    6.39
   9   0   2   64.99    7.17
   9   0   2   59.05    6.79
   9   0   2   62.51    6.20
   9   0   2   56.05    6.20
 -10   0  -2   11.23    1.46
 -10   0  -2   10.92    1.28
 -10   0  -2   12.29    2.32
 -10   0  -2   11.93    1.25
  10   0   2   13.34    2.95
  10   0   2   12.57    1.67
  10   0   2   10.02    1.25
  10   0   2   10.54    1.33
  10   0   2   12.36    2.28
 -11   0  -2    6.44    0.76
 -11   0  -2    6.62    0.72
 -11   0  -2    4.24    0.95
 -11   0  -2    3.65    2.24
  11   0   2    2.51    3.01
  11   0   2    5.67    0.71
  11   0   2    6.11    0.71
  11   0   2    6.18    2.17
  11   0   2    4.91    1.32
 -12   0  -2    2.30    0.46
 -12   0  -2    2.89    0.57
 -12   0  -2    3.95    0.91
 -12   0  -2    3.15    2.42
  12   0   2    2.54    0.44
  12   0   2    2.37    0.46
  12   0   2    3.29    1.31
  12   0   2    1.25    3.49
 -13   0  -2   35.79    3.99
 -13   0  -2   38.14    3.79
 -13   0  -2   42.00    3.84
  13   0   2   29.86    4.36
[truncated: 8,102,629 more chars]
